# Supplementary material for: Women’s and men’s perceptions of (not) wearing a bra in public
Source: Front Psychol. 2026 Apr 13;17:1797201. doi: 10.3389/fpsyg.2026.1797201 (PMC13111392; doi:10.3389/fpsyg.2026.1797201)
Supplement: Supplementary file 2 [file Table_2.xlsx]

## Sheet: Men
ID person	Age	Education level	Relationship Status	Self-confidence	Total Breast	Fidelity Total	SOI total	Media Exposure	Ako často sledujete pornografické videá?	Sex Harassment	Breast Size Preference	Pair	Breast_Attractiveness_Response	Fidelity_Response
1	36	5	2	2	6	0	20	19	4	1.64286	4	1	0	0
1	36	5	2	2	6	0	20	19	4	1.64286	4	2	1	0
1	36	5	2	2	6	0	20	19	4	1.64286	4	3	0	0
1	36	5	2	2	6	0	20	19	4	1.64286	4	4	1	0
1	36	5	2	2	6	0	20	19	4	1.64286	4	5	0	0
1	36	5	2	2	6	0	20	19	4	1.64286	4	6	1	0
1	36	5	2	2	6	0	20	19	4	1.64286	4	7	0	0
1	36	5	2	2	6	0	20	19	4	1.64286	4	8	1	0
1	36	5	2	2	6	0	20	19	4	1.64286	4	9	1	0
1	36	5	2	2	6	0	20	19	4	1.64286	4	10	1	0
2	49	5	3	1	8	0	42	26	4	1.64286	11	1	1	0
2	49	5	3	1	8	0	42	26	4	1.64286	11	2	1	0
2	49	5	3	1	8	0	42	26	4	1.64286	11	3	0	0
2	49	5	3	1	8	0	42	26	4	1.64286	11	4	1	0
2	49	5	3	1	8	0	42	26	4	1.64286	11	5	0	0
2	49	5	3	1	8	0	42	26	4	1.64286	11	6	1	0
2	49	5	3	1	8	0	42	26	4	1.64286	11	7	1	0
2	49	5	3	1	8	0	42	26	4	1.64286	11	8	1	0
2	49	5	3	1	8	0	42	26	4	1.64286	11	9	1	0
2	49	5	3	1	8	0	42	26	4	1.64286	11	10	1	0
3	46	5	1	5	6	3	26	27	4	1.57143	1	1	1	0
3	46	5	1	5	6	3	26	27	4	1.57143	1	2	1	0
3	46	5	1	5	6	3	26	27	4	1.57143	1	3	1	1
3	46	5	1	5	6	3	26	27	4	1.57143	1	4	0	0
3	46	5	1	5	6	3	26	27	4	1.57143	1	5	0	0
3	46	5	1	5	6	3	26	27	4	1.57143	1	6	0	0
3	46	5	1	5	6	3	26	27	4	1.57143	1	7	1	1
3	46	5	1	5	6	3	26	27	4	1.57143	1	8	0	1
3	46	5	1	5	6	3	26	27	4	1.57143	1	9	1	0
3	46	5	1	5	6	3	26	27	4	1.57143	1	10	1	0
4	43	5	0	4	4	0	41	23	4	2.21429	8	1	0	0
4	43	5	0	4	4	0	41	23	4	2.21429	8	2	1	0
4	43	5	0	4	4	0	41	23	4	2.21429	8	3	1	0
4	43	5	0	4	4	0	41	23	4	2.21429	8	4	1	0
4	43	5	0	4	4	0	41	23	4	2.21429	8	5	0	0
4	43	5	0	4	4	0	41	23	4	2.21429	8	6	0	0
4	43	5	0	4	4	0	41	23	4	2.21429	8	7	0	0
4	43	5	0	4	4	0	41	23	4	2.21429	8	8	1	0
4	43	5	0	4	4	0	41	23	4	2.21429	8	9	0	0
4	43	5	0	4	4	0	41	23	4	2.21429	8	10	0	0
5	40	5	2	5	8	0	21	21	1	1.14286	6	1	1	0
5	40	5	2	5	8	0	21	21	1	1.14286	6	2	1	0
5	40	5	2	5	8	0	21	21	1	1.14286	6	3	0	0
5	40	5	2	5	8	0	21	21	1	1.14286	6	4	0	0
5	40	5	2	5	8	0	21	21	1	1.14286	6	5	1	0
5	40	5	2	5	8	0	21	21	1	1.14286	6	6	1	0
5	40	5	2	5	8	0	21	21	1	1.14286	6	7	1	0
5	40	5	2	5	8	0	21	21	1	1.14286	6	8	1	0
5	40	5	2	5	8	0	21	21	1	1.14286	6	9	1	0
5	40	5	2	5	8	0	21	21	1	1.14286	6	10	1	0
6	32	4	1	4	8	0	30	14	2	1	4	1	1	0
6	32	4	1	4	8	0	30	14	2	1	4	2	1	0
6	32	4	1	4	8	0	30	14	2	1	4	3	0	0
6	32	4	1	4	8	0	30	14	2	1	4	4	0	0
6	32	4	1	4	8	0	30	14	2	1	4	5	1	0
6	32	4	1	4	8	0	30	14	2	1	4	6	1	0
6	32	4	1	4	8	0	30	14	2	1	4	7	1	0
6	32	4	1	4	8	0	30	14	2	1	4	8	1	0
6	32	4	1	4	8	0	30	14	2	1	4	9	1	0
6	32	4	1	4	8	0	30	14	2	1	4	10	1	0
7	22	2	1	5	7	0	32	15	3	1	12	1	1	0
7	22	2	1	5	7	0	32	15	3	1	12	2	1	0
7	22	2	1	5	7	0	32	15	3	1	12	3	1	0
7	22	2	1	5	7	0	32	15	3	1	12	4	1	0
7	22	2	1	5	7	0	32	15	3	1	12	5	0	0
7	22	2	1	5	7	0	32	15	3	1	12	6	0	0
7	22	2	1	5	7	0	32	15	3	1	12	7	1	0
7	22	2	1	5	7	0	32	15	3	1	12	8	1	0
7	22	2	1	5	7	0	32	15	3	1	12	9	0	0
7	22	2	1	5	7	0	32	15	3	1	12	10	1	0
8	28	2	0	4	4	0	44	22	4	1.42857	7	1	1	0
8	28	2	0	4	4	0	44	22	4	1.42857	7	2	1	0
8	28	2	0	4	4	0	44	22	4	1.42857	7	3	1	0
8	28	2	0	4	4	0	44	22	4	1.42857	7	4	1	0
8	28	2	0	4	4	0	44	22	4	1.42857	7	5	0	0
8	28	2	0	4	4	0	44	22	4	1.42857	7	6	0	0
8	28	2	0	4	4	0	44	22	4	1.42857	7	7	0	0
8	28	2	0	4	4	0	44	22	4	1.42857	7	8	0	0
8	28	2	0	4	4	0	44	22	4	1.42857	7	9	0	0
8	28	2	0	4	4	0	44	22	4	1.42857	7	10	0	0
9	30	4	2	7	5	2	27	18	4	1	7	1	1	0
9	30	4	2	7	5	2	27	18	4	1	7	2	1	0
9	30	4	2	7	5	2	27	18	4	1	7	3	0	0
9	30	4	2	7	5	2	27	18	4	1	7	4	0	1
9	30	4	2	7	5	2	27	18	4	1	7	5	1	0
9	30	4	2	7	5	2	27	18	4	1	7	6	1	1
9	30	4	2	7	5	2	27	18	4	1	7	7	0	0
9	30	4	2	7	5	2	27	18	4	1	7	8	1	0
9	30	4	2	7	5	2	27	18	4	1	7	9	0	0
9	30	4	2	7	5	2	27	18	4	1	7	10	0	0
10	26	2	0	3	5	5	41	17	4	1.42857	4	1	1	0
10	26	2	0	3	5	5	41	17	4	1.42857	4	2	1	0
10	26	2	0	3	5	5	41	17	4	1.42857	4	3	0	0
10	26	2	0	3	5	5	41	17	4	1.42857	4	4	1	0
10	26	2	0	3	5	5	41	17	4	1.42857	4	5	0	1
10	26	2	0	3	5	5	41	17	4	1.42857	4	6	1	1
10	26	2	0	3	5	5	41	17	4	1.42857	4	7	0	0
10	26	2	0	3	5	5	41	17	4	1.42857	4	8	1	1
10	26	2	0	3	5	5	41	17	4	1.42857	4	9	0	1
10	26	2	0	3	5	5	41	17	4	1.42857	4	10	0	1
11	31	3	0	3	8	8	36	9	5	1.14286	14	1	1	0
11	31	3	0	3	8	8	36	9	5	1.14286	14	2	1	1
11	31	3	0	3	8	8	36	9	5	1.14286	14	3	1	1
11	31	3	0	3	8	8	36	9	5	1.14286	14	4	0	1
11	31	3	0	3	8	8	36	9	5	1.14286	14	5	1	1
11	31	3	0	3	8	8	36	9	5	1.14286	14	6	0	1
11	31	3	0	3	8	8	36	9	5	1.14286	14	7	1	0
11	31	3	0	3	8	8	36	9	5	1.14286	14	8	1	1
11	31	3	0	3	8	8	36	9	5	1.14286	14	9	1	1
11	31	3	0	3	8	8	36	9	5	1.14286	14	10	1	1
12	27	2	0	4	7	10	34	17	4	1.07143	4	1	1	1
12	27	2	0	4	7	10	34	17	4	1.07143	4	2	1	1
12	27	2	0	4	7	10	34	17	4	1.07143	4	3	0	1
12	27	2	0	4	7	10	34	17	4	1.07143	4	4	0	1
12	27	2	0	4	7	10	34	17	4	1.07143	4	5	1	1
12	27	2	0	4	7	10	34	17	4	1.07143	4	6	1	1
12	27	2	0	4	7	10	34	17	4	1.07143	4	7	0	1
12	27	2	0	4	7	10	34	17	4	1.07143	4	8	1	1
12	27	2	0	4	7	10	34	17	4	1.07143	4	9	1	1
12	27	2	0	4	7	10	34	17	4	1.07143	4	10	1	1
13	26	2	0	7	6	9	61	19	4	1.21429	5	1	0	1
13	26	2	0	7	6	9	61	19	4	1.21429	5	2	0	1
13	26	2	0	7	6	9	61	19	4	1.21429	5	3	0	1
13	26	2	0	7	6	9	61	19	4	1.21429	5	4	0	1
13	26	2	0	7	6	9	61	19	4	1.21429	5	5	1	1
13	26	2	0	7	6	9	61	19	4	1.21429	5	6	1	1
13	26	2	0	7	6	9	61	19	4	1.21429	5	7	1	1
13	26	2	0	7	6	9	61	19	4	1.21429	5	8	1	1
13	26	2	0	7	6	9	61	19	4	1.21429	5	9	1	1
13	26	2	0	7	6	9	61	19	4	1.21429	5	10	1	0
14	32	4	2	5	7	0	46	25	4	2.07143	8	1	1	0
14	32	4	2	5	7	0	46	25	4	2.07143	8	2	1	0
14	32	4	2	5	7	0	46	25	4	2.07143	8	3	0	0
14	32	4	2	5	7	0	46	25	4	2.07143	8	4	1	0
14	32	4	2	5	7	0	46	25	4	2.07143	8	5	1	0
14	32	4	2	5	7	0	46	25	4	2.07143	8	6	1	0
14	32	4	2	5	7	0	46	25	4	2.07143	8	7	0	0
14	32	4	2	5	7	0	46	25	4	2.07143	8	8	1	0
14	32	4	2	5	7	0	46	25	4	2.07143	8	9	0	0
14	32	4	2	5	7	0	46	25	4	2.07143	8	10	1	0
15	37	4	0	3	3	0	43	18	4	1.14286	7	1	0	0
15	37	4	0	3	3	0	43	18	4	1.14286	7	2	0	0
15	37	4	0	3	3	0	43	18	4	1.14286	7	3	0	0
15	37	4	0	3	3	0	43	18	4	1.14286	7	4	1	0
15	37	4	0	3	3	0	43	18	4	1.14286	7	5	0	0
15	37	4	0	3	3	0	43	18	4	1.14286	7	6	1	0
15	37	4	0	3	3	0	43	18	4	1.14286	7	7	1	0
15	37	4	0	3	3	0	43	18	4	1.14286	7	8	0	0
15	37	4	0	3	3	0	43	18	4	1.14286	7	9	0	0
15	37	4	0	3	3	0	43	18	4	1.14286	7	10	0	0
16	36	2	2	5	9	0	17	19	4	1.07143	4	1	1	0
16	36	2	2	5	9	0	17	19	4	1.07143	4	2	1	0
16	36	2	2	5	9	0	17	19	4	1.07143	4	3	1	0
16	36	2	2	5	9	0	17	19	4	1.07143	4	4	1	0
16	36	2	2	5	9	0	17	19	4	1.07143	4	5	0	0
16	36	2	2	5	9	0	17	19	4	1.07143	4	6	1	0
16	36	2	2	5	9	0	17	19	4	1.07143	4	7	1	0
16	36	2	2	5	9	0	17	19	4	1.07143	4	8	1	0
16	36	2	2	5	9	0	17	19	4	1.07143	4	9	1	0
16	36	2	2	5	9	0	17	19	4	1.07143	4	10	1	0
17	23	3	0	5	8	0	35	12	2	1.28571	9	1	1	0
17	23	3	0	5	8	0	35	12	2	1.28571	9	2	1	0
17	23	3	0	5	8	0	35	12	2	1.28571	9	3	0	0
17	23	3	0	5	8	0	35	12	2	1.28571	9	4	0	0
17	23	3	0	5	8	0	35	12	2	1.28571	9	5	1	0
17	23	3	0	5	8	0	35	12	2	1.28571	9	6	1	0
17	23	3	0	5	8	0	35	12	2	1.28571	9	7	1	0
17	23	3	0	5	8	0	35	12	2	1.28571	9	8	1	0
17	23	3	0	5	8	0	35	12	2	1.28571	9	9	1	0
17	23	3	0	5	8	0	35	12	2	1.28571	9	10	1	0
18	23	2	0	4	8	2	20	16	4	1.28571	9	1	1	0
18	23	2	0	4	8	2	20	16	4	1.28571	9	2	0	0
18	23	2	0	4	8	2	20	16	4	1.28571	9	3	1	1
18	23	2	0	4	8	2	20	16	4	1.28571	9	4	1	0
18	23	2	0	4	8	2	20	16	4	1.28571	9	5	1	0
18	23	2	0	4	8	2	20	16	4	1.28571	9	6	1	0
18	23	2	0	4	8	2	20	16	4	1.28571	9	7	0	0
18	23	2	0	4	8	2	20	16	4	1.28571	9	8	1	0
18	23	2	0	4	8	2	20	16	4	1.28571	9	9	1	1
18	23	2	0	4	8	2	20	16	4	1.28571	9	10	1	0
19	22	3	0	3	8	0	16	17	2	1	11	1	1	0
19	22	3	0	3	8	0	16	17	2	1	11	2	1	0
19	22	3	0	3	8	0	16	17	2	1	11	3	0	0
19	22	3	0	3	8	0	16	17	2	1	11	4	0	0
19	22	3	0	3	8	0	16	17	2	1	11	5	1	0
19	22	3	0	3	8	0	16	17	2	1	11	6	1	0
19	22	3	0	3	8	0	16	17	2	1	11	7	1	0
19	22	3	0	3	8	0	16	17	2	1	11	8	1	0
19	22	3	0	3	8	0	16	17	2	1	11	9	1	0
19	22	3	0	3	8	0	16	17	2	1	11	10	1	0
20	23	3	0	3	4	0	28	16	4	1.71429	9	1	1	0
20	23	3	0	3	4	0	28	16	4	1.71429	9	2	0	0
20	23	3	0	3	4	0	28	16	4	1.71429	9	3	0	0
20	23	3	0	3	4	0	28	16	4	1.71429	9	4	0	0
20	23	3	0	3	4	0	28	16	4	1.71429	9	5	0	0
20	23	3	0	3	4	0	28	16	4	1.71429	9	6	1	0
20	23	3	0	3	4	0	28	16	4	1.71429	9	7	0	0
20	23	3	0	3	4	0	28	16	4	1.71429	9	8	1	0
20	23	3	0	3	4	0	28	16	4	1.71429	9	9	0	0
20	23	3	0	3	4	0	28	16	4	1.71429	9	10	1	0
21	22	2	0	5	6	1	34	18	3	1.07143	9	1	1	0
21	22	2	0	5	6	1	34	18	3	1.07143	9	2	1	1
21	22	2	0	5	6	1	34	18	3	1.07143	9	3	0	0
21	22	2	0	5	6	1	34	18	3	1.07143	9	4	1	0
21	22	2	0	5	6	1	34	18	3	1.07143	9	5	0	0
21	22	2	0	5	6	1	34	18	3	1.07143	9	6	1	0
21	22	2	0	5	6	1	34	18	3	1.07143	9	7	0	0
21	22	2	0	5	6	1	34	18	3	1.07143	9	8	1	0
21	22	2	0	5	6	1	34	18	3	1.07143	9	9	0	0
21	22	2	0	5	6	1	34	18	3	1.07143	9	10	1	0
22	26	4	1	3	7	2	21	15	4	1	9	1	1	0
22	26	4	1	3	7	2	21	15	4	1	9	2	1	0
22	26	4	1	3	7	2	21	15	4	1	9	3	0	0
22	26	4	1	3	7	2	21	15	4	1	9	4	0	1
22	26	4	1	3	7	2	21	15	4	1	9	5	1	0
22	26	4	1	3	7	2	21	15	4	1	9	6	1	0
22	26	4	1	3	7	2	21	15	4	1	9	7	1	0
22	26	4	1	3	7	2	21	15	4	1	9	8	1	0
22	26	4	1	3	7	2	21	15	4	1	9	9	0	0
22	26	4	1	3	7	2	21	15	4	1	9	10	1	1
23	22	3	1	5	5	0	23	11	1	1.28571	5	1	0	0
23	22	3	1	5	5	0	23	11	1	1.28571	5	2	1	0
23	22	3	1	5	5	0	23	11	1	1.28571	5	3	1	0
23	22	3	1	5	5	0	23	11	1	1.28571	5	4	1	0
23	22	3	1	5	5	0	23	11	1	1.28571	5	5	1	0
23	22	3	1	5	5	0	23	11	1	1.28571	5	6	0	0
23	22	3	1	5	5	0	23	11	1	1.28571	5	7	0	0
23	22	3	1	5	5	0	23	11	1	1.28571	5	8	0	0
23	22	3	1	5	5	0	23	11	1	1.28571	5	9	1	0
23	22	3	1	5	5	0	23	11	1	1.28571	5	10	0	0
24	22	3	0	4	1	0	14	15	3	1	7	1	0	0
24	22	3	0	4	1	0	14	15	3	1	7	2	0	0
24	22	3	0	4	1	0	14	15	3	1	7	3	0	0
24	22	3	0	4	1	0	14	15	3	1	7	4	1	0
24	22	3	0	4	1	0	14	15	3	1	7	5	0	0
24	22	3	0	4	1	0	14	15	3	1	7	6	0	0
24	22	3	0	4	1	0	14	15	3	1	7	7	0	0
24	22	3	0	4	1	0	14	15	3	1	7	8	0	0
24	22	3	0	4	1	0	14	15	3	1	7	9	0	0
24	22	3	0	4	1	0	14	15	3	1	7	10	0	0
25	33	2	0	5	8	0	31	12	4	1.42857	14	1	1	0
25	33	2	0	5	8	0	31	12	4	1.42857	14	2	1	0
25	33	2	0	5	8	0	31	12	4	1.42857	14	3	0	0
25	33	2	0	5	8	0	31	12	4	1.42857	14	4	0	0
25	33	2	0	5	8	0	31	12	4	1.42857	14	5	1	0
25	33	2	0	5	8	0	31	12	4	1.42857	14	6	1	0
25	33	2	0	5	8	0	31	12	4	1.42857	14	7	1	0
25	33	2	0	5	8	0	31	12	4	1.42857	14	8	1	0
25	33	2	0	5	8	0	31	12	4	1.42857	14	9	1	0
25	33	2	0	5	8	0	31	12	4	1.42857	14	10	1	0
26	41	4	2	3	9	9	53	18	1	1	5	1	1	1
26	41	4	2	3	9	9	53	18	1	1	5	2	1	0
26	41	4	2	3	9	9	53	18	1	1	5	3	0	1
26	41	4	2	3	9	9	53	18	1	1	5	4	1	1
26	41	4	2	3	9	9	53	18	1	1	5	5	1	1
26	41	4	2	3	9	9	53	18	1	1	5	6	1	1
26	41	4	2	3	9	9	53	18	1	1	5	7	1	1
26	41	4	2	3	9	9	53	18	1	1	5	8	1	1
26	41	4	2	3	9	9	53	18	1	1	5	9	1	1
26	41	4	2	3	9	9	53	18	1	1	5	10	1	1
27	48	5	1	5	8	1	43	34	4	1.42857	5	1	1	0
27	48	5	1	5	8	1	43	34	4	1.42857	5	2	1	0
27	48	5	1	5	8	1	43	34	4	1.42857	5	3	1	0
27	48	5	1	5	8	1	43	34	4	1.42857	5	4	1	0
27	48	5	1	5	8	1	43	34	4	1.42857	5	5	0	1
27	48	5	1	5	8	1	43	34	4	1.42857	5	6	1	0
27	48	5	1	5	8	1	43	34	4	1.42857	5	7	0	0
27	48	5	1	5	8	1	43	34	4	1.42857	5	8	1	0
27	48	5	1	5	8	1	43	34	4	1.42857	5	9	1	0
27	48	5	1	5	8	1	43	34	4	1.42857	5	10	1	0
28	45	2	1	5	7	0	12	19	1	1.14286	10	1	1	0
28	45	2	1	5	7	0	12	19	1	1.14286	10	2	1	0
28	45	2	1	5	7	0	12	19	1	1.14286	10	3	0	0
28	45	2	1	5	7	0	12	19	1	1.14286	10	4		0
28	45	2	1	5	7	0	12	19	1	1.14286	10	5	1	0
28	45	2	1	5	7	0	12	19	1	1.14286	10	6	1	0
28	45	2	1	5	7	0	12	19	1	1.14286	10	7	0	0
28	45	2	1	5	7	0	12	19	1	1.14286	10	8	1	0
28	45	2	1	5	7	0	12	19	1	1.14286	10	9	1	0
28	45	2	1	5	7	0	12	19	1	1.14286	10	10	1	0
29	21	2	0	6	5	6	43	21	3	2.71429	12	1	1	1
29	21	2	0	6	5	6	43	21	3	2.71429	12	2	1	0
29	21	2	0	6	5	6	43	21	3	2.71429	12	3	0	1
29	21	2	0	6	5	6	43	21	3	2.71429	12	4	0	0
29	21	2	0	6	5	6	43	21	3	2.71429	12	5	0	1
29	21	2	0	6	5	6	43	21	3	2.71429	12	6	1	0
29	21	2	0	6	5	6	43	21	3	2.71429	12	7	0	1
29	21	2	0	6	5	6	43	21	3	2.71429	12	8	1	1
29	21	2	0	6	5	6	43	21	3	2.71429	12	9	0	1
29	21	2	0	6	5	6	43	21	3	2.71429	12	10	1	0
30	23	2	1	5	8	0	22	20	2	1.21429	4	1	1	0
30	23	2	1	5	8	0	22	20	2	1.21429	4	2	1	0
30	23	2	1	5	8	0	22	20	2	1.21429	4	3	0	0
30	23	2	1	5	8	0	22	20	2	1.21429	4	4	0	0
30	23	2	1	5	8	0	22	20	2	1.21429	4	5	1	0
30	23	2	1	5	8	0	22	20	2	1.21429	4	6	1	0
30	23	2	1	5	8	0	22	20	2	1.21429	4	7	1	0
30	23	2	1	5	8	0	22	20	2	1.21429	4	8	1	0
30	23	2	1	5	8	0	22	20	2	1.21429	4	9	1	0
30	23	2	1	5	8	0	22	20	2	1.21429	4	10	1	0
31	48	5	1	6	8	0	58	23	3	2.35714	14	1	1	0
31	48	5	1	6	8	0	58	23	3	2.35714	14	2	1	0
31	48	5	1	6	8	0	58	23	3	2.35714	14	3	0	0
31	48	5	1	6	8	0	58	23	3	2.35714	14	4	0	0
31	48	5	1	6	8	0	58	23	3	2.35714	14	5	1	0
31	48	5	1	6	8	0	58	23	3	2.35714	14	6	1	0
31	48	5	1	6	8	0	58	23	3	2.35714	14	7	1	0
31	48	5	1	6	8	0	58	23	3	2.35714	14	8	1	0
31	48	5	1	6	8	0	58	23	3	2.35714	14	9	1	0
31	48	5	1	6	8	0	58	23	3	2.35714	14	10	1	0
32	18	2	0	4	5	7	29	16	3	1.64286	7	1	1	1
32	18	2	0	4	5	7	29	16	3	1.64286	7	2	1	0
32	18	2	0	4	5	7	29	16	3	1.64286	7	3	0	1
32	18	2	0	4	5	7	29	16	3	1.64286	7	4	0	0
32	18	2	0	4	5	7	29	16	3	1.64286	7	5	0	1
32	18	2	0	4	5	7	29	16	3	1.64286	7	6	1	1
32	18	2	0	4	5	7	29	16	3	1.64286	7	7	0	1
32	18	2	0	4	5	7	29	16	3	1.64286	7	8	1	0
32	18	2	0	4	5	7	29	16	3	1.64286	7	9	0	1
32	18	2	0	4	5	7	29	16	3	1.64286	7	10	1	1
33	28	2	1	5	8	10	47	9	1	1	14	1	1	1
33	28	2	1	5	8	10	47	9	1	1	14	2	1	1
33	28	2	1	5	8	10	47	9	1	1	14	3	0	1
33	28	2	1	5	8	10	47	9	1	1	14	4	0	1
33	28	2	1	5	8	10	47	9	1	1	14	5	1	1
33	28	2	1	5	8	10	47	9	1	1	14	6	1	1
33	28	2	1	5	8	10	47	9	1	1	14	7	1	1
33	28	2	1	5	8	10	47	9	1	1	14	8	1	1
33	28	2	1	5	8	10	47	9	1	1	14	9	1	1
33	28	2	1	5	8	10	47	9	1	1	14	10	1	1
34	46	4	1	5	4	8	32	21	1	2.35714	7	1	1	1
34	46	4	1	5	4	8	32	21	1	2.35714	7	2	1	1
34	46	4	1	5	4	8	32	21	1	2.35714	7	3	1	1
34	46	4	1	5	4	8	32	21	1	2.35714	7	4	0	0
34	46	4	1	5	4	8	32	21	1	2.35714	7	5	0	1
34	46	4	1	5	4	8	32	21	1	2.35714	7	6	0	0
34	46	4	1	5	4	8	32	21	1	2.35714	7	7	1	1
34	46	4	1	5	4	8	32	21	1	2.35714	7	8	0	1
34	46	4	1	5	4	8	32	21	1	2.35714	7	9	0	1
34	46	4	1	5	4	8	32	21	1	2.35714	7	10	0	1
35	39	4	2	5	5	4	41	18	3	1.07143	10	1	0	1
35	39	4	2	5	5	4	41	18	3	1.07143	10	2	0	1
35	39	4	2	5	5	4	41	18	3	1.07143	10	3	1	0
35	39	4	2	5	5	4	41	18	3	1.07143	10	4	1	0
35	39	4	2	5	5	4	41	18	3	1.07143	10	5	1	0
35	39	4	2	5	5	4	41	18	3	1.07143	10	6	1	1
35	39	4	2	5	5	4	41	18	3	1.07143	10	7	0	1
35	39	4	2	5	5	4	41	18	3	1.07143	10	8	0	0
35	39	4	2	5	5	4	41	18	3	1.07143	10	9	1	0
35	39	4	2	5	5	4	41	18	3	1.07143	10	10	0	0
36	35	2	2	6	8	0	60	15	3	1.07143	7	1	1	0
36	35	2	2	6	8	0	60	15	3	1.07143	7	2	1	0
36	35	2	2	6	8	0	60	15	3	1.07143	7	3	0	0
36	35	2	2	6	8	0	60	15	3	1.07143	7	4	0	0
36	35	2	2	6	8	0	60	15	3	1.07143	7	5	1	0
36	35	2	2	6	8	0	60	15	3	1.07143	7	6	1	0
36	35	2	2	6	8	0	60	15	3	1.07143	7	7	1	0
36	35	2	2	6	8	0	60	15	3	1.07143	7	8	1	0
36	35	2	2	6	8	0	60	15	3	1.07143	7	9	1	0
36	35	2	2	6	8	0	60	15	3	1.07143	7	10	1	0
37	27	2	1	4	3	0	21	19	1	2.64286	8	1	0	0
37	27	2	1	4	3	0	21	19	1	2.64286	8	2	0	0
37	27	2	1	4	3	0	21	19	1	2.64286	8	3	0	0
37	27	2	1	4	3	0	21	19	1	2.64286	8	4	1	0
37	27	2	1	4	3	0	21	19	1	2.64286	8	5	0	0
37	27	2	1	4	3	0	21	19	1	2.64286	8	6	0	0
37	27	2	1	4	3	0	21	19	1	2.64286	8	7	0	0
37	27	2	1	4	3	0	21	19	1	2.64286	8	8	1	0
37	27	2	1	4	3	0	21	19	1	2.64286	8	9	1	0
37	27	2	1	4	3	0	21	19	1	2.64286	8	10	0	0
38	29	2	0	3	7	0	20	24	4	1.5	4	1	1	0
38	29	2	0	3	7	0	20	24	4	1.5	4	2	1	0
38	29	2	0	3	7	0	20	24	4	1.5	4	3	0	0
38	29	2	0	3	7	0	20	24	4	1.5	4	4	0	0
38	29	2	0	3	7	0	20	24	4	1.5	4	5	1	0
38	29	2	0	3	7	0	20	24	4	1.5	4	6	1	0
38	29	2	0	3	7	0	20	24	4	1.5	4	7	1	0
38	29	2	0	3	7	0	20	24	4	1.5	4	8	1	0
38	29	2	0	3	7	0	20	24	4	1.5	4	9	0	0
38	29	2	0	3	7	0	20	24	4	1.5	4	10	1	0
39	34	4	2	4	6	3	45	18	3	1.21429	8	1	1	1
39	34	4	2	4	6	3	45	18	3	1.21429	8	2	1	0
39	34	4	2	4	6	3	45	18	3	1.21429	8	3	0	0
39	34	4	2	4	6	3	45	18	3	1.21429	8	4	0	1
39	34	4	2	4	6	3	45	18	3	1.21429	8	5	1	1
39	34	4	2	4	6	3	45	18	3	1.21429	8	6	0	0
39	34	4	2	4	6	3	45	18	3	1.21429	8	7	0	0
39	34	4	2	4	6	3	45	18	3	1.21429	8	8	1	0
39	34	4	2	4	6	3	45	18	3	1.21429	8	9	1	0
39	34	4	2	4	6	3	45	18	3	1.21429	8	10	1	0
40	36	4	2	5	6	0	54	11	4	1.21429	12	1	0	0
40	36	4	2	5	6	0	54	11	4	1.21429	12	2	1	0
40	36	4	2	5	6	0	54	11	4	1.21429	12	3	0	0
40	36	4	2	5	6	0	54	11	4	1.21429	12	4	0	0
40	36	4	2	5	6	0	54	11	4	1.21429	12	5	1	0
40	36	4	2	5	6	0	54	11	4	1.21429	12	6	1	0
40	36	4	2	5	6	0	54	11	4	1.21429	12	7	0	0
40	36	4	2	5	6	0	54	11	4	1.21429	12	8	1	0
40	36	4	2	5	6	0	54	11	4	1.21429	12	9	1	0
40	36	4	2	5	6	0	54	11	4	1.21429	12	10	1	0
41	31	3	1	6	8	1	48	20	5	1.07143	13	1	1	0
41	31	3	1	6	8	1	48	20	5	1.07143	13	2	1	0
41	31	3	1	6	8	1	48	20	5	1.07143	13	3	1	1
41	31	3	1	6	8	1	48	20	5	1.07143	13	4	1	0
41	31	3	1	6	8	1	48	20	5	1.07143	13	5	1	0
41	31	3	1	6	8	1	48	20	5	1.07143	13	6	1	0
41	31	3	1	6	8	1	48	20	5	1.07143	13	7	0	0
41	31	3	1	6	8	1	48	20	5	1.07143	13	8	1	0
41	31	3	1	6	8	1	48	20	5	1.07143	13	9	0	0
41	31	3	1	6	8	1	48	20	5	1.07143	13	10	1	0
42	32	2	1	4	3	1	52	22	3	1.07143	10	1	0	0
42	32	2	1	4	3	1	52	22	3	1.07143	10	2	1	1
42	32	2	1	4	3	1	52	22	3	1.07143	10	3	0	0
42	32	2	1	4	3	1	52	22	3	1.07143	10	4	1	0
42	32	2	1	4	3	1	52	22	3	1.07143	10	5	0	0
42	32	2	1	4	3	1	52	22	3	1.07143	10	6	0	0
42	32	2	1	4	3	1	52	22	3	1.07143	10	7	0	0
42	32	2	1	4	3	1	52	22	3	1.07143	10	8	0	0
42	32	2	1	4	3	1	52	22	3	1.07143	10	9	0	0
42	32	2	1	4	3	1	52	22	3	1.07143	10	10	1	0
43	32	2	2	4	8	0	52	29	1	1.42857	7	1	1	0
43	32	2	2	4	8	0	52	29	1	1.42857	7	2	1	0
43	32	2	2	4	8	0	52	29	1	1.42857	7	3	0	0
43	32	2	2	4	8	0	52	29	1	1.42857	7	4	0	0
43	32	2	2	4	8	0	52	29	1	1.42857	7	5	1	0
43	32	2	2	4	8	0	52	29	1	1.42857	7	6	1	0
43	32	2	2	4	8	0	52	29	1	1.42857	7	7	1	0
43	32	2	2	4	8	0	52	29	1	1.42857	7	8	1	0
43	32	2	2	4	8	0	52	29	1	1.42857	7	9	1	0
43	32	2	2	4	8	0	52	29	1	1.42857	7	10	1	0
44	42	5	2	2	6	0	19	20	4	1	5	1	1	0
44	42	5	2	2	6	0	19	20	4	1	5	2	1	0
44	42	5	2	2	6	0	19	20	4	1	5	3	1	0
44	42	5	2	2	6	0	19	20	4	1	5	4	1	0
44	42	5	2	2	6	0	19	20	4	1	5	5	1	0
44	42	5	2	2	6	0	19	20	4	1	5	6	0	0
44	42	5	2	2	6	0	19	20	4	1	5	7	0	0
44	42	5	2	2	6	0	19	20	4	1	5	8	1	0
44	42	5	2	2	6	0	19	20	4	1	5	9	0	0
44	42	5	2	2	6	0	19	20	4	1	5	10	0	0
45	24	3	1	4	8	0	19	23	4	1.14286	4	1	1	0
45	24	3	1	4	8	0	19	23	4	1.14286	4	2	1	0
45	24	3	1	4	8	0	19	23	4	1.14286	4	3	0	0
45	24	3	1	4	8	0	19	23	4	1.14286	4	4	1	0
45	24	3	1	4	8	0	19	23	4	1.14286	4	5	1	0
45	24	3	1	4	8	0	19	23	4	1.14286	4	6	1	0
45	24	3	1	4	8	0	19	23	4	1.14286	4	7	0	0
45	24	3	1	4	8	0	19	23	4	1.14286	4	8	1	0
45	24	3	1	4	8	0	19	23	4	1.14286	4	9	1	0
45	24	3	1	4	8	0	19	23	4	1.14286	4	10	1	0
46	36	3	2	4	8	7	36	23	4	2.64286	7	1	1	1
46	36	3	2	4	8	7	36	23	4	2.64286	7	2	1	0
46	36	3	2	4	8	7	36	23	4	2.64286	7	3	1	1
46	36	3	2	4	8	7	36	23	4	2.64286	7	4	0	0
46	36	3	2	4	8	7	36	23	4	2.64286	7	5	1	0
46	36	3	2	4	8	7	36	23	4	2.64286	7	6	0	1
46	36	3	2	4	8	7	36	23	4	2.64286	7	7	1	1
46	36	3	2	4	8	7	36	23	4	2.64286	7	8	1	1
46	36	3	2	4	8	7	36	23	4	2.64286	7	9	1	1
46	36	3	2	4	8	7	36	23	4	2.64286	7	10	1	1
47	31	4	2	5	8	0	36	18	4	1.07143	8	1	1	0
47	31	4	2	5	8	0	36	18	4	1.07143	8	2	1	0
47	31	4	2	5	8	0	36	18	4	1.07143	8	3	0	0
47	31	4	2	5	8	0	36	18	4	1.07143	8	4	0	0
47	31	4	2	5	8	0	36	18	4	1.07143	8	5	1	0
47	31	4	2	5	8	0	36	18	4	1.07143	8	6	1	0
47	31	4	2	5	8	0	36	18	4	1.07143	8	7	1	0
47	31	4	2	5	8	0	36	18	4	1.07143	8	8	1	0
47	31	4	2	5	8	0	36	18	4	1.07143	8	9	1	0
47	31	4	2	5	8	0	36	18	4	1.07143	8	10	1	0
48	32	3	0	5	7	1	54	17	4	3	14	1	1	0
48	32	3	0	5	7	1	54	17	4	3	14	2	1	0
48	32	3	0	5	7	1	54	17	4	3	14	3	0	0
48	32	3	0	5	7	1	54	17	4	3	14	4	0	0
48	32	3	0	5	7	1	54	17	4	3	14	5	1	1
48	32	3	0	5	7	1	54	17	4	3	14	6	1	0
48	32	3	0	5	7	1	54	17	4	3	14	7	0	0
48	32	3	0	5	7	1	54	17	4	3	14	8	1	0
48	32	3	0	5	7	1	54	17	4	3	14	9	1	0
48	32	3	0	5	7	1	54	17	4	3	14	10	1	0
49	21	2	1	3	2	4	29	15	1	1	7	1	1	1
49	21	2	1	3	2	4	29	15	1	1	7	2	1	0
49	21	2	1	3	2	4	29	15	1	1	7	3	0	0
49	21	2	1	3	2	4	29	15	1	1	7	4	0	0
49	21	2	1	3	2	4	29	15	1	1	7	5	0	1
49	21	2	1	3	2	4	29	15	1	1	7	6	0	0
49	21	2	1	3	2	4	29	15	1	1	7	7	0	1
49	21	2	1	3	2	4	29	15	1	1	7	8	0	1
49	21	2	1	3	2	4	29	15	1	1	7	9	0	0
49	21	2	1	3	2	4	29	15	1	1	7	10	0	0
50	40	4	1	6	8	0	48	15	3	1	6	1	1	0
50	40	4	1	6	8	0	48	15	3	1	6	2	1	0
50	40	4	1	6	8	0	48	15	3	1	6	3	0	0
50	40	4	1	6	8	0	48	15	3	1	6	4	0	0
50	40	4	1	6	8	0	48	15	3	1	6	5	1	0
50	40	4	1	6	8	0	48	15	3	1	6	6	1	0
50	40	4	1	6	8	0	48	15	3	1	6	7	1	0
50	40	4	1	6	8	0	48	15	3	1	6	8	1	0
50	40	4	1	6	8	0	48	15	3	1	6	9	1	0
50	40	4	1	6	8	0	48	15	3	1	6	10	1	0
51	31	2	0	3	6	2	32	19	4	2.07143	8	1	1	0
51	31	2	0	3	6	2	32	19	4	2.07143	8	2	1	0
51	31	2	0	3	6	2	32	19	4	2.07143	8	3	1	0
51	31	2	0	3	6	2	32	19	4	2.07143	8	4	1	1
51	31	2	0	3	6	2	32	19	4	2.07143	8	5	0	0
51	31	2	0	3	6	2	32	19	4	2.07143	8	6	1	0
51	31	2	0	3	6	2	32	19	4	2.07143	8	7	0	0
51	31	2	0	3	6	2	32	19	4	2.07143	8	8	0	0
51	31	2	0	3	6	2	32	19	4	2.07143	8	9	0	0
51	31	2	0	3	6	2	32	19	4	2.07143	8	10	1	1
52	32	2	0	2	8	3	43	19	3	1.71429	5	1	1	0
52	32	2	0	2	8	3	43	19	3	1.71429	5	2	1	1
52	32	2	0	2	8	3	43	19	3	1.71429	5	3	1	1
52	32	2	0	2	8	3	43	19	3	1.71429	5	4	0	0
52	32	2	0	2	8	3	43	19	3	1.71429	5	5	1	1
52	32	2	0	2	8	3	43	19	3	1.71429	5	6	1	0
52	32	2	0	2	8	3	43	19	3	1.71429	5	7	0	0
52	32	2	0	2	8	3	43	19	3	1.71429	5	8	1	0
52	32	2	0	2	8	3	43	19	3	1.71429	5	9	1	0
52	32	2	0	2	8	3	43	19	3	1.71429	5	10	1	0
53	26	3	1	6	8	10	56	13	5	4	11	1	1	1
53	26	3	1	6	8	10	56	13	5	4	11	2	1	1
53	26	3	1	6	8	10	56	13	5	4	11	3	0	1
53	26	3	1	6	8	10	56	13	5	4	11	4	0	1
53	26	3	1	6	8	10	56	13	5	4	11	5	1	1
53	26	3	1	6	8	10	56	13	5	4	11	6	1	1
53	26	3	1	6	8	10	56	13	5	4	11	7	1	1
53	26	3	1	6	8	10	56	13	5	4	11	8	1	1
53	26	3	1	6	8	10	56	13	5	4	11	9	1	1
53	26	3	1	6	8	10	56	13	5	4	11	10	1	1
54	27	2	0	3	7	0	39	23	4	2.5	6	1	1	0
54	27	2	0	3	7	0	39	23	4	2.5	6	2	1	0
54	27	2	0	3	7	0	39	23	4	2.5	6	3	0	0
54	27	2	0	3	7	0	39	23	4	2.5	6	4	0	0
54	27	2	0	3	7	0	39	23	4	2.5	6	5	1	0
54	27	2	0	3	7	0	39	23	4	2.5	6	6	1	0
54	27	2	0	3	7	0	39	23	4	2.5	6	7	1	0
54	27	2	0	3	7	0	39	23	4	2.5	6	8	1	0
54	27	2	0	3	7	0	39	23	4	2.5	6	9	1	0
54	27	2	0	3	7	0	39	23	4	2.5	6	10	0	0
55	37	2	1	6	8	4	34	19	4	1.35714	14	1	1	0
55	37	2	1	6	8	4	34	19	4	1.35714	14	2	1	1
55	37	2	1	6	8	4	34	19	4	1.35714	14	3	0	1
55	37	2	1	6	8	4	34	19	4	1.35714	14	4	0	0
55	37	2	1	6	8	4	34	19	4	1.35714	14	5	1	0
55	37	2	1	6	8	4	34	19	4	1.35714	14	6	1	1
55	37	2	1	6	8	4	34	19	4	1.35714	14	7	1	1
55	37	2	1	6	8	4	34	19	4	1.35714	14	8	1	0
55	37	2	1	6	8	4	34	19	4	1.35714	14	9	1	0
55	37	2	1	6	8	4	34	19	4	1.35714	14	10	1	0
56	30	2	0	2	6	0	37	15	4	2.07143	7	1	1	0
56	30	2	0	2	6	0	37	15	4	2.07143	7	2	1	0
56	30	2	0	2	6	0	37	15	4	2.07143	7	3	0	0
56	30	2	0	2	6	0	37	15	4	2.07143	7	4		0
56	30	2	0	2	6	0	37	15	4	2.07143	7	5	0	0
56	30	2	0	2	6	0	37	15	4	2.07143	7	6	0	0
56	30	2	0	2	6	0	37	15	4	2.07143	7	7	1	0
56	30	2	0	2	6	0	37	15	4	2.07143	7	8	1	0
56	30	2	0	2	6	0	37	15	4	2.07143	7	9	1	0
56	30	2	0	2	6	0	37	15	4	2.07143	7	10	1	0
57	40	2	2	4	8	0	44	15	2	1.35714	5	1	1	0
57	40	2	2	4	8	0	44	15	2	1.35714	5	2	1	0
57	40	2	2	4	8	0	44	15	2	1.35714	5	3	0	0
57	40	2	2	4	8	0	44	15	2	1.35714	5	4	0	0
57	40	2	2	4	8	0	44	15	2	1.35714	5	5	1	0
57	40	2	2	4	8	0	44	15	2	1.35714	5	6	1	0
57	40	2	2	4	8	0	44	15	2	1.35714	5	7	1	0
57	40	2	2	4	8	0	44	15	2	1.35714	5	8	1	0
57	40	2	2	4	8	0	44	15	2	1.35714	5	9	1	0
57	40	2	2	4	8	0	44	15	2	1.35714	5	10	1	0
58	50	2	2	5	8	0	53	28	3	1.42857	10	1	1	0
58	50	2	2	5	8	0	53	28	3	1.42857	10	2	1	0
58	50	2	2	5	8	0	53	28	3	1.42857	10	3	0	0
58	50	2	2	5	8	0	53	28	3	1.42857	10	4	0	0
58	50	2	2	5	8	0	53	28	3	1.42857	10	5	1	0
58	50	2	2	5	8	0	53	28	3	1.42857	10	6	1	0
58	50	2	2	5	8	0	53	28	3	1.42857	10	7	1	0
58	50	2	2	5	8	0	53	28	3	1.42857	10	8	1	0
58	50	2	2	5	8	0	53	28	3	1.42857	10	9	1	0
58	50	2	2	5	8	0	53	28	3	1.42857	10	10	1	0
59	45	3	2	4	8	0	30	8	3	1.28571	8	1	1	0
59	45	3	2	4	8	0	30	8	3	1.28571	8	2	1	0
59	45	3	2	4	8	0	30	8	3	1.28571	8	3	0	0
59	45	3	2	4	8	0	30	8	3	1.28571	8	4	0	0
59	45	3	2	4	8	0	30	8	3	1.28571	8	5	1	0
59	45	3	2	4	8	0	30	8	3	1.28571	8	6	1	0
59	45	3	2	4	8	0	30	8	3	1.28571	8	7	1	0
59	45	3	2	4	8	0	30	8	3	1.28571	8	8	1	0
59	45	3	2	4	8	0	30	8	3	1.28571	8	9	1	0
59	45	3	2	4	8	0	30	8	3	1.28571	8	10	1	0
60	20	2	1	7	6	0	16	9	3	1.35714	8	1	1	0
60	20	2	1	7	6	0	16	9	3	1.35714	8	2	1	0
60	20	2	1	7	6	0	16	9	3	1.35714	8	3	1	0
60	20	2	1	7	6	0	16	9	3	1.35714	8	4	1	0
60	20	2	1	7	6	0	16	9	3	1.35714	8	5	1	0
60	20	2	1	7	6	0	16	9	3	1.35714	8	6	0	0
60	20	2	1	7	6	0	16	9	3	1.35714	8	7	0	0
60	20	2	1	7	6	0	16	9	3	1.35714	8	8	1	0
60	20	2	1	7	6	0	16	9	3	1.35714	8	9	0	0
60	20	2	1	7	6	0	16	9	3	1.35714	8	10	0	0
61	30	4	1	5	7	0	45	18	4	1.42857	7	1	1	0
61	30	4	1	5	7	0	45	18	4	1.42857	7	2	1	0
61	30	4	1	5	7	0	45	18	4	1.42857	7	3	0	0
61	30	4	1	5	7	0	45	18	4	1.42857	7	4	0	0
61	30	4	1	5	7	0	45	18	4	1.42857	7	5	1	0
61	30	4	1	5	7	0	45	18	4	1.42857	7	6	1	0
61	30	4	1	5	7	0	45	18	4	1.42857	7	7	1	0
61	30	4	1	5	7	0	45	18	4	1.42857	7	8	1	0
61	30	4	1	5	7	0	45	18	4	1.42857	7	9	1	0
61	30	4	1	5	7	0	45	18	4	1.42857	7	10	0	0
62	29	2	1	5	8	0	45	19	4	1.5	12	1	1	0
62	29	2	1	5	8	0	45	19	4	1.5	12	2	1	0
62	29	2	1	5	8	0	45	19	4	1.5	12	3	0	0
62	29	2	1	5	8	0	45	19	4	1.5	12	4	0	0
62	29	2	1	5	8	0	45	19	4	1.5	12	5	1	0
62	29	2	1	5	8	0	45	19	4	1.5	12	6	1	0
62	29	2	1	5	8	0	45	19	4	1.5	12	7	1	0
62	29	2	1	5	8	0	45	19	4	1.5	12	8	1	0
62	29	2	1	5	8	0	45	19	4	1.5	12	9	1	0
62	29	2	1	5	8	0	45	19	4	1.5	12	10	1	0
63	34	3	2	3	7	0	25	15	3	1.07143	8	1	1	0
63	34	3	2	3	7	0	25	15	3	1.07143	8	2	1	0
63	34	3	2	3	7	0	25	15	3	1.07143	8	3	0	0
63	34	3	2	3	7	0	25	15	3	1.07143	8	4	1	0
63	34	3	2	3	7	0	25	15	3	1.07143	8	5	1	0
63	34	3	2	3	7	0	25	15	3	1.07143	8	6	0	0
63	34	3	2	3	7	0	25	15	3	1.07143	8	7	0	0
63	34	3	2	3	7	0	25	15	3	1.07143	8	8	1	0
63	34	3	2	3	7	0	25	15	3	1.07143	8	9	1	0
63	34	3	2	3	7	0	25	15	3	1.07143	8	10	1	0
64	41	4	1	4	8	0	55	16	2	1.07143	4	1	1	0
64	41	4	1	4	8	0	55	16	2	1.07143	4	2	1	0
64	41	4	1	4	8	0	55	16	2	1.07143	4	3	0	0
64	41	4	1	4	8	0	55	16	2	1.07143	4	4	0	0
64	41	4	1	4	8	0	55	16	2	1.07143	4	5	1	0
64	41	4	1	4	8	0	55	16	2	1.07143	4	6	1	0
64	41	4	1	4	8	0	55	16	2	1.07143	4	7	1	0
64	41	4	1	4	8	0	55	16	2	1.07143	4	8	1	0
64	41	4	1	4	8	0	55	16	2	1.07143	4	9	1	0
64	41	4	1	4	8	0	55	16	2	1.07143	4	10	1	0
65	21	2	0	6	8	0	43	21	4	1.42857	8	1	1	0
65	21	2	0	6	8	0	43	21	4	1.42857	8	2	1	0
65	21	2	0	6	8	0	43	21	4	1.42857	8	3	0	0
65	21	2	0	6	8	0	43	21	4	1.42857	8	4	0	0
65	21	2	0	6	8	0	43	21	4	1.42857	8	5	1	0
65	21	2	0	6	8	0	43	21	4	1.42857	8	6	1	0
65	21	2	0	6	8	0	43	21	4	1.42857	8	7	1	0
65	21	2	0	6	8	0	43	21	4	1.42857	8	8	1	0
65	21	2	0	6	8	0	43	21	4	1.42857	8	9	1	0
65	21	2	0	6	8	0	43	21	4	1.42857	8	10	1	0
66	33	2	2	7	7	0	40	18	4	2.14286	8	1	1	0
66	33	2	2	7	7	0	40	18	4	2.14286	8	2	1	0
66	33	2	2	7	7	0	40	18	4	2.14286	8	3	0	0
66	33	2	2	7	7	0	40	18	4	2.14286	8	4	0	0
66	33	2	2	7	7	0	40	18	4	2.14286	8	5	1	0
66	33	2	2	7	7	0	40	18	4	2.14286	8	6	1	0
66	33	2	2	7	7	0	40	18	4	2.14286	8	7	0	0
66	33	2	2	7	7	0	40	18	4	2.14286	8	8	1	0
66	33	2	2	7	7	0	40	18	4	2.14286	8	9	1	0
66	33	2	2	7	7	0	40	18	4	2.14286	8	10	1	0
67	37	2	2	5	4	1	31	16	4	3	7	1	1	0
67	37	2	2	5	4	1	31	16	4	3	7	2	0	0
67	37	2	2	5	4	1	31	16	4	3	7	3	0	0
67	37	2	2	5	4	1	31	16	4	3	7	4	0	0
67	37	2	2	5	4	1	31	16	4	3	7	5	0	0
67	37	2	2	5	4	1	31	16	4	3	7	6	1	0
67	37	2	2	5	4	1	31	16	4	3	7	7	0	0
67	37	2	2	5	4	1	31	16	4	3	7	8	0	0
67	37	2	2	5	4	1	31	16	4	3	7	9	1	0
67	37	2	2	5	4	1	31	16	4	3	7	10	1	1
68	41	2	2	4	4	4	52	22	3	2.85714	9	1	0	0
68	41	2	2	4	4	4	52	22	3	2.85714	9	2	0	0
68	41	2	2	4	4	4	52	22	3	2.85714	9	3	1	1
68	41	2	2	4	4	4	52	22	3	2.85714	9	4	0	1
68	41	2	2	4	4	4	52	22	3	2.85714	9	5	0	1
68	41	2	2	4	4	4	52	22	3	2.85714	9	6	1	1
68	41	2	2	4	4	4	52	22	3	2.85714	9	7	1	0
68	41	2	2	4	4	4	52	22	3	2.85714	9	8	1	0
68	41	2	2	4	4	4	52	22	3	2.85714	9	9	0	0
68	41	2	2	4	4	4	52	22	3	2.85714	9	10	0	0
69	35	3	1	4	8	0	17	18	1	1	6	1	1	0
69	35	3	1	4	8	0	17	18	1	1	6	2	1	0
69	35	3	1	4	8	0	17	18	1	1	6	3	1	0
69	35	3	1	4	8	0	17	18	1	1	6	4	1	0
69	35	3	1	4	8	0	17	18	1	1	6	5	0	0
69	35	3	1	4	8	0	17	18	1	1	6	6	1	0
69	35	3	1	4	8	0	17	18	1	1	6	7	1	0
69	35	3	1	4	8	0	17	18	1	1	6	8	1	0
69	35	3	1	4	8	0	17	18	1	1	6	9	1	0
69	35	3	1	4	8	0	17	18	1	1	6	10	0	0
70	37	2	1	6	5	0	43	21	3	1.64286	10	1	1	0
70	37	2	1	6	5	0	43	21	3	1.64286	10	2	1	0
70	37	2	1	6	5	0	43	21	3	1.64286	10	3	0	0
70	37	2	1	6	5	0	43	21	3	1.64286	10	4	0	0
70	37	2	1	6	5	0	43	21	3	1.64286	10	5	1	0
70	37	2	1	6	5	0	43	21	3	1.64286	10	6	1	0
70	37	2	1	6	5	0	43	21	3	1.64286	10	7	0	0
70	37	2	1	6	5	0	43	21	3	1.64286	10	8	1	0
70	37	2	1	6	5	0	43	21	3	1.64286	10	9	0	0
70	37	2	1	6	5	0	43	21	3	1.64286	10	10	0	0
71	26	3	1	7	7	5	43	29	5	1.5	12	1	1	0
71	26	3	1	7	7	5	43	29	5	1.5	12	2	1	1
71	26	3	1	7	7	5	43	29	5	1.5	12	3	0	0
71	26	3	1	7	7	5	43	29	5	1.5	12	4	0	0
71	26	3	1	7	7	5	43	29	5	1.5	12	5	1	1
71	26	3	1	7	7	5	43	29	5	1.5	12	6	1	0
71	26	3	1	7	7	5	43	29	5	1.5	12	7	0	1
71	26	3	1	7	7	5	43	29	5	1.5	12	8	1	0
71	26	3	1	7	7	5	43	29	5	1.5	12	9	1	1
71	26	3	1	7	7	5	43	29	5	1.5	12	10	1	1
72	34	5	2	7	3	0	24	26	2	1.14286	9	1	0	0
72	34	5	2	7	3	0	24	26	2	1.14286	9	2	0	0
72	34	5	2	7	3	0	24	26	2	1.14286	9	3	1	0
72	34	5	2	7	3	0	24	26	2	1.14286	9	4	1	0
72	34	5	2	7	3	0	24	26	2	1.14286	9	5	0	0
72	34	5	2	7	3	0	24	26	2	1.14286	9	6	0	0
72	34	5	2	7	3	0	24	26	2	1.14286	9	7	0	0
72	34	5	2	7	3	0	24	26	2	1.14286	9	8	0	0
72	34	5	2	7	3	0	24	26	2	1.14286	9	9	0	0
72	34	5	2	7	3	0	24	26	2	1.14286	9	10	1	0
73	21	2	1	5	3	0	24	15	2	1.14286	3	1	0	0
73	21	2	1	5	3	0	24	15	2	1.14286	3	2	0	0
73	21	2	1	5	3	0	24	15	2	1.14286	3	3	1	0
73	21	2	1	5	3	0	24	15	2	1.14286	3	4	1	0
73	21	2	1	5	3	0	24	15	2	1.14286	3	5	0	0
73	21	2	1	5	3	0	24	15	2	1.14286	3	6	0	0
73	21	2	1	5	3	0	24	15	2	1.14286	3	7	0	0
73	21	2	1	5	3	0	24	15	2	1.14286	3	8	1	0
73	21	2	1	5	3	0	24	15	2	1.14286	3	9	0	0
73	21	2	1	5	3	0	24	15	2	1.14286	3	10	0	0
74	33	2	0	6	8	0	45	24	3	1.71429	12	1	1	0
74	33	2	0	6	8	0	45	24	3	1.71429	12	2	1	0
74	33	2	0	6	8	0	45	24	3	1.71429	12	3	0	0
74	33	2	0	6	8	0	45	24	3	1.71429	12	4	0	0
74	33	2	0	6	8	0	45	24	3	1.71429	12	5	1	0
74	33	2	0	6	8	0	45	24	3	1.71429	12	6	1	0
74	33	2	0	6	8	0	45	24	3	1.71429	12	7	1	0
74	33	2	0	6	8	0	45	24	3	1.71429	12	8	1	0
74	33	2	0	6	8	0	45	24	3	1.71429	12	9	1	0
74	33	2	0	6	8	0	45	24	3	1.71429	12	10	1	0
75	36	2	1	4	8	0	49	16	4	1.28571	6	1	1	0
75	36	2	1	4	8	0	49	16	4	1.28571	6	2	1	0
75	36	2	1	4	8	0	49	16	4	1.28571	6	3	0	0
75	36	2	1	4	8	0	49	16	4	1.28571	6	4	0	0
75	36	2	1	4	8	0	49	16	4	1.28571	6	5	1	0
75	36	2	1	4	8	0	49	16	4	1.28571	6	6	1	0
75	36	2	1	4	8	0	49	16	4	1.28571	6	7	1	0
75	36	2	1	4	8	0	49	16	4	1.28571	6	8	1	0
75	36	2	1	4	8	0	49	16	4	1.28571	6	9	1	0
75	36	2	1	4	8	0	49	16	4	1.28571	6	10	1	0
76	33	2	2	3	8	0	25	22	4	1.71429	4	1	1	0
76	33	2	2	3	8	0	25	22	4	1.71429	4	2	1	0
76	33	2	2	3	8	0	25	22	4	1.71429	4	3	0	0
76	33	2	2	3	8	0	25	22	4	1.71429	4	4	0	0
76	33	2	2	3	8	0	25	22	4	1.71429	4	5	1	0
76	33	2	2	3	8	0	25	22	4	1.71429	4	6	1	0
76	33	2	2	3	8	0	25	22	4	1.71429	4	7	1	0
76	33	2	2	3	8	0	25	22	4	1.71429	4	8	1	0
76	33	2	2	3	8	0	25	22	4	1.71429	4	9	1	0
76	33	2	2	3	8	0	25	22	4	1.71429	4	10	1	0
77	33	2	1	4	6	0	25	11	1	1	4	1	1	0
77	33	2	1	4	6	0	25	11	1	1	4	2	1	0
77	33	2	1	4	6	0	25	11	1	1	4	3	1	0
77	33	2	1	4	6	0	25	11	1	1	4	4	0	0
77	33	2	1	4	6	0	25	11	1	1	4	5	1	0
77	33	2	1	4	6	0	25	11	1	1	4	6	0	0
77	33	2	1	4	6	0	25	11	1	1	4	7	0	0
77	33	2	1	4	6	0	25	11	1	1	4	8	1	0
77	33	2	1	4	6	0	25	11	1	1	4	9	0	0
77	33	2	1	4	6	0	25	11	1	1	4	10	1	0
78	31	3	2	6	5	5	38	15	4	1.5	4	1	0	1
78	31	3	2	6	5	5	38	15	4	1.5	4	2	1	1
78	31	3	2	6	5	5	38	15	4	1.5	4	3	1	0
78	31	3	2	6	5	5	38	15	4	1.5	4	4	0	0
78	31	3	2	6	5	5	38	15	4	1.5	4	5	0	1
78	31	3	2	6	5	5	38	15	4	1.5	4	6	1	1
78	31	3	2	6	5	5	38	15	4	1.5	4	7	0	0
78	31	3	2	6	5	5	38	15	4	1.5	4	8	1	0
78	31	3	2	6	5	5	38	15	4	1.5	4	9	0	1
78	31	3	2	6	5	5	38	15	4	1.5	4	10	1	0
79	22	2	0	5	4	3	36	17	4	2	8	1	1	0
79	22	2	0	5	4	3	36	17	4	2	8	2	1	0
79	22	2	0	5	4	3	36	17	4	2	8	3	0	0
79	22	2	0	5	4	3	36	17	4	2	8	4	0	1
79	22	2	0	5	4	3	36	17	4	2	8	5	0	1
79	22	2	0	5	4	3	36	17	4	2	8	6	1	1
79	22	2	0	5	4	3	36	17	4	2	8	7	0	0
79	22	2	0	5	4	3	36	17	4	2	8	8	1	0
79	22	2	0	5	4	3	36	17	4	2	8	9	0	0
79	22	2	0	5	4	3	36	17	4	2	8	10	0	0
80	32	2	4	3	6	5	48	9	5	1	5	1	1	0
80	32	2	4	3	6	5	48	9	5	1	5	2	0	0
80	32	2	4	3	6	5	48	9	5	1	5	3	1	1
80	32	2	4	3	6	5	48	9	5	1	5	4	0	0
80	32	2	4	3	6	5	48	9	5	1	5	5	1	0
80	32	2	4	3	6	5	48	9	5	1	5	6	1	1
80	32	2	4	3	6	5	48	9	5	1	5	7	0	1
80	32	2	4	3	6	5	48	9	5	1	5	8	1	1
80	32	2	4	3	6	5	48	9	5	1	5	9	1	1
80	32	2	4	3	6	5	48	9	5	1	5	10	0	0
81	37	4	2	3	8	0	16	15	2	1	8	1	1	0
81	37	4	2	3	8	0	16	15	2	1	8	2	1	0
81	37	4	2	3	8	0	16	15	2	1	8	3	0	0
81	37	4	2	3	8	0	16	15	2	1	8	4	0	0
81	37	4	2	3	8	0	16	15	2	1	8	5	1	0
81	37	4	2	3	8	0	16	15	2	1	8	6	1	0
81	37	4	2	3	8	0	16	15	2	1	8	7	1	0
81	37	4	2	3	8	0	16	15	2	1	8	8	1	0
81	37	4	2	3	8	0	16	15	2	1	8	9	1	0
81	37	4	2	3	8	0	16	15	2	1	8	10	1	0
82	35	2	2	3	5	0	21	13	3	1.07143	5	1	0	0
82	35	2	2	3	5	0	21	13	3	1.07143	5	2	1	0
82	35	2	2	3	5	0	21	13	3	1.07143	5	3	0	0
82	35	2	2	3	5	0	21	13	3	1.07143	5	4	1	0
82	35	2	2	3	5	0	21	13	3	1.07143	5	5	0	0
82	35	2	2	3	5	0	21	13	3	1.07143	5	6	1	0
82	35	2	2	3	5	0	21	13	3	1.07143	5	7	0	0
82	35	2	2	3	5	0	21	13	3	1.07143	5	8	0	0
82	35	2	2	3	5	0	21	13	3	1.07143	5	9	1	0
82	35	2	2	3	5	0	21	13	3	1.07143	5	10	1	0
83	40	4	2	3	7	2	18	19	3	1.78571	4	1	1	0
83	40	4	2	3	7	2	18	19	3	1.78571	4	2	1	0
83	40	4	2	3	7	2	18	19	3	1.78571	4	3	1	1
83	40	4	2	3	7	2	18	19	3	1.78571	4	4	1	0
83	40	4	2	3	7	2	18	19	3	1.78571	4	5	0	0
83	40	4	2	3	7	2	18	19	3	1.78571	4	6	1	0
83	40	4	2	3	7	2	18	19	3	1.78571	4	7	0	0
83	40	4	2	3	7	2	18	19	3	1.78571	4	8	0	1
83	40	4	2	3	7	2	18	19	3	1.78571	4	9	1	0
83	40	4	2	3	7	2	18	19	3	1.78571	4	10	1	0
84	38	2	1	1	5	3	37	8	1	1.28571	1	1	1	0
84	38	2	1	1	5	3	37	8	1	1.28571	1	2	0	1
84	38	2	1	1	5	3	37	8	1	1.28571	1	3	0	0
84	38	2	1	1	5	3	37	8	1	1.28571	1	4	0	0
84	38	2	1	1	5	3	37	8	1	1.28571	1	5	1	0
84	38	2	1	1	5	3	37	8	1	1.28571	1	6	1	1
84	38	2	1	1	5	3	37	8	1	1.28571	1	7	0	0
84	38	2	1	1	5	3	37	8	1	1.28571	1	8	1	1
84	38	2	1	1	5	3	37	8	1	1.28571	1	9	0	0
84	38	2	1	1	5	3	37	8	1	1.28571	1	10	1	0
85	37	2	1	3	4	2	21	21	1	1.35714	7	1	1	0
85	37	2	1	3	4	2	21	21	1	1.35714	7	2	1	0
85	37	2	1	3	4	2	21	21	1	1.35714	7	3	0	0
85	37	2	1	3	4	2	21	21	1	1.35714	7	4	0	0
85	37	2	1	3	4	2	21	21	1	1.35714	7	5	0	1
85	37	2	1	3	4	2	21	21	1	1.35714	7	6	1	0
85	37	2	1	3	4	2	21	21	1	1.35714	7	7	0	1
85	37	2	1	3	4	2	21	21	1	1.35714	7	8	1	0
85	37	2	1	3	4	2	21	21	1	1.35714	7	9	0	0
85	37	2	1	3	4	2	21	21	1	1.35714	7	10	0	0
86	37	4	1	5	3	0	54	25	2	1.14286	6	1	1	0
86	37	4	1	5	3	0	54	25	2	1.14286	6	2	1	0
86	37	4	1	5	3	0	54	25	2	1.14286	6	3	0	0
86	37	4	1	5	3	0	54	25	2	1.14286	6	4	0	0
86	37	4	1	5	3	0	54	25	2	1.14286	6	5	0	0
86	37	4	1	5	3	0	54	25	2	1.14286	6	6	0	0
86	37	4	1	5	3	0	54	25	2	1.14286	6	7	0	0
86	37	4	1	5	3	0	54	25	2	1.14286	6	8	1	0
86	37	4	1	5	3	0	54	25	2	1.14286	6	9	0	0
86	37	4	1	5	3	0	54	25	2	1.14286	6	10	0	0
87	29	2	0	3	8	0	39	19	2	3.28571	11	1	1	0
87	29	2	0	3	8	0	39	19	2	3.28571	11	2	1	0
87	29	2	0	3	8	0	39	19	2	3.28571	11	3	0	0
87	29	2	0	3	8	0	39	19	2	3.28571	11	4	0	0
87	29	2	0	3	8	0	39	19	2	3.28571	11	5	1	0
87	29	2	0	3	8	0	39	19	2	3.28571	11	6	1	0
87	29	2	0	3	8	0	39	19	2	3.28571	11	7	1	0
87	29	2	0	3	8	0	39	19	2	3.28571	11	8	1	0
87	29	2	0	3	8	0	39	19	2	3.28571	11	9	1	0
87	29	2	0	3	8	0	39	19	2	3.28571	11	10	1	0
88	40	2	2	4	8	10	15	8	1	1.85714	8	1	1	1
88	40	2	2	4	8	10	15	8	1	1.85714	8	2	1	1
88	40	2	2	4	8	10	15	8	1	1.85714	8	3	0	1
88	40	2	2	4	8	10	15	8	1	1.85714	8	4	0	1
88	40	2	2	4	8	10	15	8	1	1.85714	8	5	1	1
88	40	2	2	4	8	10	15	8	1	1.85714	8	6	1	1
88	40	2	2	4	8	10	15	8	1	1.85714	8	7	1	1
88	40	2	2	4	8	10	15	8	1	1.85714	8	8	1	1
88	40	2	2	4	8	10	15	8	1	1.85714	8	9	1	1
88	40	2	2	4	8	10	15	8	1	1.85714	8	10	1	1
89	35	2	1	4	6	0	34	17	2	1.5	6	1	1	0
89	35	2	1	4	6	0	34	17	2	1.5	6	2	1	0
89	35	2	1	4	6	0	34	17	2	1.5	6	3	1	0
89	35	2	1	4	6	0	34	17	2	1.5	6	4	1	0
89	35	2	1	4	6	0	34	17	2	1.5	6	5	0	0
89	35	2	1	4	6	0	34	17	2	1.5	6	6	0	0
89	35	2	1	4	6	0	34	17	2	1.5	6	7	1	0
89	35	2	1	4	6	0	34	17	2	1.5	6	8	1	0
89	35	2	1	4	6	0	34	17	2	1.5	6	9	0	0
89	35	2	1	4	6	0	34	17	2	1.5	6	10	0	0
90	37	2	2	4	8	0	21	24	1	1	7	1	1	0
90	37	2	2	4	8	0	21	24	1	1	7	2	1	0
90	37	2	2	4	8	0	21	24	1	1	7	3	0	0
90	37	2	2	4	8	0	21	24	1	1	7	4	0	0
90	37	2	2	4	8	0	21	24	1	1	7	5	1	0
90	37	2	2	4	8	0	21	24	1	1	7	6	1	0
90	37	2	2	4	8	0	21	24	1	1	7	7	1	0
90	37	2	2	4	8	0	21	24	1	1	7	8	1	0
90	37	2	2	4	8	0	21	24	1	1	7	9	1	0
90	37	2	2	4	8	0	21	24	1	1	7	10	1	0
91	41	2	1	5	9	0	42	20	1	1.14286	5	1	1	0
91	41	2	1	5	9	0	42	20	1	1.14286	5	2	1	0
91	41	2	1	5	9	0	42	20	1	1.14286	5	3	1	0
91	41	2	1	5	9	0	42	20	1	1.14286	5	4	0	0
91	41	2	1	5	9	0	42	20	1	1.14286	5	5	1	0
91	41	2	1	5	9	0	42	20	1	1.14286	5	6	1	0
91	41	2	1	5	9	0	42	20	1	1.14286	5	7	1	0
91	41	2	1	5	9	0	42	20	1	1.14286	5	8	1	0
91	41	2	1	5	9	0	42	20	1	1.14286	5	9	1	0
91	41	2	1	5	9	0	42	20	1	1.14286	5	10	1	0
92	41	4	3	5	8	7	31	22	2	1	5	1	1	1
92	41	4	3	5	8	7	31	22	2	1	5	2	1	1
92	41	4	3	5	8	7	31	22	2	1	5	3	0	1
92	41	4	3	5	8	7	31	22	2	1	5	4	1	0
92	41	4	3	5	8	7	31	22	2	1	5	5	1	1
92	41	4	3	5	8	7	31	22	2	1	5	6	1	1
92	41	4	3	5	8	7	31	22	2	1	5	7	0	0
92	41	4	3	5	8	7	31	22	2	1	5	8	1	0
92	41	4	3	5	8	7	31	22	2	1	5	9	1	1
92	41	4	3	5	8	7	31	22	2	1	5	10	1	1
93	35	3	1	5	6	0	43	27	3	3.28571	8	1	1	0
93	35	3	1	5	6	0	43	27	3	3.28571	8	2	1	0
93	35	3	1	5	6	0	43	27	3	3.28571	8	3	0	0
93	35	3	1	5	6	0	43	27	3	3.28571	8	4	0	0
93	35	3	1	5	6	0	43	27	3	3.28571	8	5	0	0
93	35	3	1	5	6	0	43	27	3	3.28571	8	6	1	0
93	35	3	1	5	6	0	43	27	3	3.28571	8	7	1	0
93	35	3	1	5	6	0	43	27	3	3.28571	8	8	1	0
93	35	3	1	5	6	0	43	27	3	3.28571	8	9	0	0
93	35	3	1	5	6	0	43	27	3	3.28571	8	10	1	0
94	35	4	1	5	8	1	40	25	4	1	7	1	1	0
94	35	4	1	5	8	1	40	25	4	1	7	2	1	1
94	35	4	1	5	8	1	40	25	4	1	7	3	0	0
94	35	4	1	5	8	1	40	25	4	1	7	4	0	0
94	35	4	1	5	8	1	40	25	4	1	7	5	1	0
94	35	4	1	5	8	1	40	25	4	1	7	6	1	0
94	35	4	1	5	8	1	40	25	4	1	7	7	1	0
94	35	4	1	5	8	1	40	25	4	1	7	8	1	0
94	35	4	1	5	8	1	40	25	4	1	7	9	1	0
94	35	4	1	5	8	1	40	25	4	1	7	10	1	0
95	44	2	2	5	8	0	16	22	3	1.85714	7	1	1	0
95	44	2	2	5	8	0	16	22	3	1.85714	7	2	1	0
95	44	2	2	5	8	0	16	22	3	1.85714	7	3	0	0
95	44	2	2	5	8	0	16	22	3	1.85714	7	4	0	0
95	44	2	2	5	8	0	16	22	3	1.85714	7	5	1	0
95	44	2	2	5	8	0	16	22	3	1.85714	7	6	1	0
95	44	2	2	5	8	0	16	22	3	1.85714	7	7	1	0
95	44	2	2	5	8	0	16	22	3	1.85714	7	8	1	0
95	44	2	2	5	8	0	16	22	3	1.85714	7	9	1	0
95	44	2	2	5	8	0	16	22	3	1.85714	7	10	1	0
96	35	4	1	4	6	0	31	16	1	1.64286	12	1	1	0
96	35	4	1	4	6	0	31	16	1	1.64286	12	2	1	0
96	35	4	1	4	6	0	31	16	1	1.64286	12	3	1	0
96	35	4	1	4	6	0	31	16	1	1.64286	12	4	0	0
96	35	4	1	4	6	0	31	16	1	1.64286	12	5	1	0
96	35	4	1	4	6	0	31	16	1	1.64286	12	6	0	0
96	35	4	1	4	6	0	31	16	1	1.64286	12	7	0	0
96	35	4	1	4	6	0	31	16	1	1.64286	12	8	1	0
96	35	4	1	4	6	0	31	16	1	1.64286	12	9	0	0
96	35	4	1	4	6	0	31	16	1	1.64286	12	10	1	0
97	42	3	2	5	8	0	17	20	3	1.78571	7	1	1	0
97	42	3	2	5	8	0	17	20	3	1.78571	7	2	1	0
97	42	3	2	5	8	0	17	20	3	1.78571	7	3	0	0
97	42	3	2	5	8	0	17	20	3	1.78571	7	4	1	0
97	42	3	2	5	8	0	17	20	3	1.78571	7	5	1	0
97	42	3	2	5	8	0	17	20	3	1.78571	7	6	1	0
97	42	3	2	5	8	0	17	20	3	1.78571	7	7	0	0
97	42	3	2	5	8	0	17	20	3	1.78571	7	8	1	0
97	42	3	2	5	8	0	17	20	3	1.78571	7	9	1	0
97	42	3	2	5	8	0	17	20	3	1.78571	7	10	1	0
98	30	3	2	4	8	0	31	14	1	1.57143	10	1	1	0
98	30	3	2	4	8	0	31	14	1	1.57143	10	2	1	0
98	30	3	2	4	8	0	31	14	1	1.57143	10	3	0	0
98	30	3	2	4	8	0	31	14	1	1.57143	10	4	0	0
98	30	3	2	4	8	0	31	14	1	1.57143	10	5	1	0
98	30	3	2	4	8	0	31	14	1	1.57143	10	6	1	0
98	30	3	2	4	8	0	31	14	1	1.57143	10	7	1	0
98	30	3	2	4	8	0	31	14	1	1.57143	10	8	1	0
98	30	3	2	4	8	0	31	14	1	1.57143	10	9	1	0
98	30	3	2	4	8	0	31	14	1	1.57143	10	10	1	0
99	33	5	2	7	8	0	67	24	5	3	8	1	1	0
99	33	5	2	7	8	0	67	24	5	3	8	2	1	0
99	33	5	2	7	8	0	67	24	5	3	8	3	1	0
99	33	5	2	7	8	0	67	24	5	3	8	4	1	0
99	33	5	2	7	8	0	67	24	5	3	8	5	1	0
99	33	5	2	7	8	0	67	24	5	3	8	6	1	0
99	33	5	2	7	8	0	67	24	5	3	8	7	0	0
99	33	5	2	7	8	0	67	24	5	3	8	8	0	0
99	33	5	2	7	8	0	67	24	5	3	8	9	1	0
99	33	5	2	7	8	0	67	24	5	3	8	10	1	0
100	39	4	2	5	8	0	47	24	3	1.64286	6	1	1	0
100	39	4	2	5	8	0	47	24	3	1.64286	6	2	1	0
100	39	4	2	5	8	0	47	24	3	1.64286	6	3	0	0
100	39	4	2	5	8	0	47	24	3	1.64286	6	4	0	0
100	39	4	2	5	8	0	47	24	3	1.64286	6	5	1	0
100	39	4	2	5	8	0	47	24	3	1.64286	6	6	1	0
100	39	4	2	5	8	0	47	24	3	1.64286	6	7	1	0
100	39	4	2	5	8	0	47	24	3	1.64286	6	8	1	0
100	39	4	2	5	8	0	47	24	3	1.64286	6	9	1	0
100	39	4	2	5	8	0	47	24	3	1.64286	6	10	1	0
101	53	4	2	3	7	0	33	30	2	2.92857	10	1	1	0
101	53	4	2	3	7	0	33	30	2	2.92857	10	2	1	0
101	53	4	2	3	7	0	33	30	2	2.92857	10	3	0	0
101	53	4	2	3	7	0	33	30	2	2.92857	10	4	0	0
101	53	4	2	3	7	0	33	30	2	2.92857	10	5	0	0
101	53	4	2	3	7	0	33	30	2	2.92857	10	6	1	0
101	53	4	2	3	7	0	33	30	2	2.92857	10	7	1	0
101	53	4	2	3	7	0	33	30	2	2.92857	10	8	1	0
101	53	4	2	3	7	0	33	30	2	2.92857	10	9	1	0
101	53	4	2	3	7	0	33	30	2	2.92857	10	10	1	0
102	45	4	2	6	7	0	35	23	3	2.07143	11	1	1	0
102	45	4	2	6	7	0	35	23	3	2.07143	11	2	1	0
102	45	4	2	6	7	0	35	23	3	2.07143	11	3	0	0
102	45	4	2	6	7	0	35	23	3	2.07143	11	4	1	0
102	45	4	2	6	7	0	35	23	3	2.07143	11	5	1	0
102	45	4	2	6	7	0	35	23	3	2.07143	11	6	1	0
102	45	4	2	6	7	0	35	23	3	2.07143	11	7	1	0
102	45	4	2	6	7	0	35	23	3	2.07143	11	8	1	0
102	45	4	2	6	7	0	35	23	3	2.07143	11	9	0	0
102	45	4	2	6	7	0	35	23	3	2.07143	11	10	0	0
103	32	4	2	5	5	0	33	23	4	1	6	1	0	0
103	32	4	2	5	5	0	33	23	4	1	6	2	1	0
103	32	4	2	5	5	0	33	23	4	1	6	3	1	0
103	32	4	2	5	5	0	33	23	4	1	6	4	1	0
103	32	4	2	5	5	0	33	23	4	1	6	5	0	0
103	32	4	2	5	5	0	33	23	4	1	6	6	1	0
103	32	4	2	5	5	0	33	23	4	1	6	7	0	0
103	32	4	2	5	5	0	33	23	4	1	6	8	1	0
103	32	4	2	5	5	0	33	23	4	1	6	9	0	0
103	32	4	2	5	5	0	33	23	4	1	6	10	0	0
104	46	2	2	4	8	0	57	28	3	2	14	1	1	0
104	46	2	2	4	8	0	57	28	3	2	14	2	1	0
104	46	2	2	4	8	0	57	28	3	2	14	3	0	0
104	46	2	2	4	8	0	57	28	3	2	14	4	0	0
104	46	2	2	4	8	0	57	28	3	2	14	5	1	0
104	46	2	2	4	8	0	57	28	3	2	14	6	1	0
104	46	2	2	4	8	0	57	28	3	2	14	7	1	0
104	46	2	2	4	8	0	57	28	3	2	14	8	1	0
104	46	2	2	4	8	0	57	28	3	2	14	9	1	0
104	46	2	2	4	8	0	57	28	3	2	14	10	1	0
105	31	2	0	4	7	0	28	10	2	2.14286	7	1	0	0
105	31	2	0	4	7	0	28	10	2	2.14286	7	2	0	0
105	31	2	0	4	7	0	28	10	2	2.14286	7	3	1	0
105	31	2	0	4	7	0	28	10	2	2.14286	7	4	1	0
105	31	2	0	4	7	0	28	10	2	2.14286	7	5	0	0
105	31	2	0	4	7	0	28	10	2	2.14286	7	6	1	0
105	31	2	0	4	7	0	28	10	2	2.14286	7	7	1	0
105	31	2	0	4	7	0	28	10	2	2.14286	7	8	1	0
105	31	2	0	4	7	0	28	10	2	2.14286	7	9	1	0
105	31	2	0	4	7	0	28	10	2	2.14286	7	10	1	0
106	51	3	0	6	7	0	20	14	1	2.28571	8	1	1	0
106	51	3	0	6	7	0	20	14	1	2.28571	8	2	1	0
106	51	3	0	6	7	0	20	14	1	2.28571	8	3	1	0
106	51	3	0	6	7	0	20	14	1	2.28571	8	4	0	0
106	51	3	0	6	7	0	20	14	1	2.28571	8	5	1	0
106	51	3	0	6	7	0	20	14	1	2.28571	8	6	1	0
106	51	3	0	6	7	0	20	14	1	2.28571	8	7	0	0
106	51	3	0	6	7	0	20	14	1	2.28571	8	8	1	0
106	51	3	0	6	7	0	20	14	1	2.28571	8	9	1	0
106	51	3	0	6	7	0	20	14	1	2.28571	8	10	0	0
107	40	2	2	4	6	0	55	23	5	1.78571	9	1	1	0
107	40	2	2	4	6	0	55	23	5	1.78571	9	2	1	0
107	40	2	2	4	6	0	55	23	5	1.78571	9	3	0	0
107	40	2	2	4	6	0	55	23	5	1.78571	9	4	0	0
107	40	2	2	4	6	0	55	23	5	1.78571	9	5	0	0
107	40	2	2	4	6	0	55	23	5	1.78571	9	6	1	0
107	40	2	2	4	6	0	55	23	5	1.78571	9	7	0	0
107	40	2	2	4	6	0	55	23	5	1.78571	9	8	1	0
107	40	2	2	4	6	0	55	23	5	1.78571	9	9	1	0
107	40	2	2	4	6	0	55	23	5	1.78571	9	10	1	0
108	43	2	1	5	8	0	26	16	3	1.21429	6	1	1	0
108	43	2	1	5	8	0	26	16	3	1.21429	6	2	1	0
108	43	2	1	5	8	0	26	16	3	1.21429	6	3	0	0
108	43	2	1	5	8	0	26	16	3	1.21429	6	4	0	0
108	43	2	1	5	8	0	26	16	3	1.21429	6	5	1	0
108	43	2	1	5	8	0	26	16	3	1.21429	6	6	1	0
108	43	2	1	5	8	0	26	16	3	1.21429	6	7	1	0
108	43	2	1	5	8	0	26	16	3	1.21429	6	8	1	0
108	43	2	1	5	8	0	26	16	3	1.21429	6	9	1	0
108	43	2	1	5	8	0	26	16	3	1.21429	6	10	1	0
109	24	3	0	1	7	0	29	13	1	1.21429	7	1	1	0
109	24	3	0	1	7	0	29	13	1	1.21429	7	2	1	0
109	24	3	0	1	7	0	29	13	1	1.21429	7	3	1	0
109	24	3	0	1	7	0	29	13	1	1.21429	7	4	1	0
109	24	3	0	1	7	0	29	13	1	1.21429	7	5	0	0
109	24	3	0	1	7	0	29	13	1	1.21429	7	6	1	0
109	24	3	0	1	7	0	29	13	1	1.21429	7	7	0	0
109	24	3	0	1	7	0	29	13	1	1.21429	7	8	1	0
109	24	3	0	1	7	0	29	13	1	1.21429	7	9	0	0
109	24	3	0	1	7	0	29	13	1	1.21429	7	10	1	0
110	41	2	2	6	8	0	34	22	4	2	14	1	1	0
110	41	2	2	6	8	0	34	22	4	2	14	2	1	0
110	41	2	2	6	8	0	34	22	4	2	14	3	0	0
110	41	2	2	6	8	0	34	22	4	2	14	4	0	0
110	41	2	2	6	8	0	34	22	4	2	14	5	1	0
110	41	2	2	6	8	0	34	22	4	2	14	6	1	0
110	41	2	2	6	8	0	34	22	4	2	14	7	1	0
110	41	2	2	6	8	0	34	22	4	2	14	8	1	0
110	41	2	2	6	8	0	34	22	4	2	14	9	1	0
110	41	2	2	6	8	0	34	22	4	2	14	10	1	0
111	49	2	0	4	6	0	40	18	3	1.28571	9	1	0	0
111	49	2	0	4	6	0	40	18	3	1.28571	9	2	1	0
111	49	2	0	4	6	0	40	18	3	1.28571	9	3	0	0
111	49	2	0	4	6	0	40	18	3	1.28571	9	4	1	0
111	49	2	0	4	6	0	40	18	3	1.28571	9	5	1	0
111	49	2	0	4	6	0	40	18	3	1.28571	9	6	1	0
111	49	2	0	4	6	0	40	18	3	1.28571	9	7	0	0
111	49	2	0	4	6	0	40	18	3	1.28571	9	8	1	0
111	49	2	0	4	6	0	40	18	3	1.28571	9	9	1	0
111	49	2	0	4	6	0	40	18	3	1.28571	9	10	0	0
112	33	4	1	5	7	0	41	31	4	1.21429	10	1	1	0
112	33	4	1	5	7	0	41	31	4	1.21429	10	2	1	0
112	33	4	1	5	7	0	41	31	4	1.21429	10	3	0	0
112	33	4	1	5	7	0	41	31	4	1.21429	10	4	0	0
112	33	4	1	5	7	0	41	31	4	1.21429	10	5	1	0
112	33	4	1	5	7	0	41	31	4	1.21429	10	6	1	0
112	33	4	1	5	7	0	41	31	4	1.21429	10	7	0	0
112	33	4	1	5	7	0	41	31	4	1.21429	10	8	1	0
112	33	4	1	5	7	0	41	31	4	1.21429	10	9	1	0
112	33	4	1	5	7	0	41	31	4	1.21429	10	10	1	0
113	47	4	0	6	8	0	68	16	4	1.42857	8	1	1	0
113	47	4	0	6	8	0	68	16	4	1.42857	8	2	1	0
113	47	4	0	6	8	0	68	16	4	1.42857	8	3	0	0
113	47	4	0	6	8	0	68	16	4	1.42857	8	4	0	0
113	47	4	0	6	8	0	68	16	4	1.42857	8	5	1	0
113	47	4	0	6	8	0	68	16	4	1.42857	8	6	1	0
113	47	4	0	6	8	0	68	16	4	1.42857	8	7	1	0
113	47	4	0	6	8	0	68	16	4	1.42857	8	8	1	0
113	47	4	0	6	8	0	68	16	4	1.42857	8	9	1	0
113	47	4	0	6	8	0	68	16	4	1.42857	8	10	1	0
114	34	4	1	5	8	0	42	16	2	1.07143	6	1	1	0
114	34	4	1	5	8	0	42	16	2	1.07143	6	2	1	0
114	34	4	1	5	8	0	42	16	2	1.07143	6	3	0	0
114	34	4	1	5	8	0	42	16	2	1.07143	6	4	0	0
114	34	4	1	5	8	0	42	16	2	1.07143	6	5	1	0
114	34	4	1	5	8	0	42	16	2	1.07143	6	6	1	0
114	34	4	1	5	8	0	42	16	2	1.07143	6	7	1	0
114	34	4	1	5	8	0	42	16	2	1.07143	6	8	1	0
114	34	4	1	5	8	0	42	16	2	1.07143	6	9	1	0
114	34	4	1	5	8	0	42	16	2	1.07143	6	10	1	0
115	43	4	0	5	6	0	25	24	1	1.5	10	1	1	0
115	43	4	0	5	6	0	25	24	1	1.5	10	2	0	0
115	43	4	0	5	6	0	25	24	1	1.5	10	3	0	0
115	43	4	0	5	6	0	25	24	1	1.5	10	4	0	0
115	43	4	0	5	6	0	25	24	1	1.5	10	5	0	0
115	43	4	0	5	6	0	25	24	1	1.5	10	6	1	0
115	43	4	0	5	6	0	25	24	1	1.5	10	7	1	0
115	43	4	0	5	6	0	25	24	1	1.5	10	8	1	0
115	43	4	0	5	6	0	25	24	1	1.5	10	9	1	0
115	43	4	0	5	6	0	25	24	1	1.5	10	10	1	0
116	32	2	0	6	7	10	35	24	3	2.14286	4	1	1	1
116	32	2	0	6	7	10	35	24	3	2.14286	4	2	1	1
116	32	2	0	6	7	10	35	24	3	2.14286	4	3	0	1
116	32	2	0	6	7	10	35	24	3	2.14286	4	4	0	1
116	32	2	0	6	7	10	35	24	3	2.14286	4	5	1	1
116	32	2	0	6	7	10	35	24	3	2.14286	4	6	1	1
116	32	2	0	6	7	10	35	24	3	2.14286	4	7	1	1
116	32	2	0	6	7	10	35	24	3	2.14286	4	8	1	1
116	32	2	0	6	7	10	35	24	3	2.14286	4	9	0	1
116	32	2	0	6	7	10	35	24	3	2.14286	4	10	1	1
117	46	2	2	4	6	0	42	23	2	2.14286	11	1	1	0
117	46	2	2	4	6	0	42	23	2	2.14286	11	2	1	0
117	46	2	2	4	6	0	42	23	2	2.14286	11	3	0	0
117	46	2	2	4	6	0	42	23	2	2.14286	11	4	1	0
117	46	2	2	4	6	0	42	23	2	2.14286	11	5	0	0
117	46	2	2	4	6	0	42	23	2	2.14286	11	6	1	0
117	46	2	2	4	6	0	42	23	2	2.14286	11	7	0	0
117	46	2	2	4	6	0	42	23	2	2.14286	11	8	1	0
117	46	2	2	4	6	0	42	23	2	2.14286	11	9	0	0
117	46	2	2	4	6	0	42	23	2	2.14286	11	10	1	0
118	38	4	1	5	2	0	24	30	1	1	7	1	0	0
118	38	4	1	5	2	0	24	30	1	1	7	2	0	0
118	38	4	1	5	2	0	24	30	1	1	7	3	1	0
118	38	4	1	5	2	0	24	30	1	1	7	4	1	0
118	38	4	1	5	2	0	24	30	1	1	7	5	0	0
118	38	4	1	5	2	0	24	30	1	1	7	6	0	0
118	38	4	1	5	2	0	24	30	1	1	7	7	0	0
118	38	4	1	5	2	0	24	30	1	1	7	8	0	0
118	38	4	1	5	2	0	24	30	1	1	7	9	0	0
118	38	4	1	5	2	0	24	30	1	1	7	10	0	0
119	45	4	2	7	8	0	29	23	3	1.21429	12	1	1	0
119	45	4	2	7	8	0	29	23	3	1.21429	12	2	1	0
119	45	4	2	7	8	0	29	23	3	1.21429	12	3	0	0
119	45	4	2	7	8	0	29	23	3	1.21429	12	4	0	0
119	45	4	2	7	8	0	29	23	3	1.21429	12	5	1	0
119	45	4	2	7	8	0	29	23	3	1.21429	12	6	1	0
119	45	4	2	7	8	0	29	23	3	1.21429	12	7	1	0
119	45	4	2	7	8	0	29	23	3	1.21429	12	8	1	0
119	45	4	2	7	8	0	29	23	3	1.21429	12	9	1	0
119	45	4	2	7	8	0	29	23	3	1.21429	12	10	1	0
120	37	4	2	6	6	0	51	29	2	2.21429	11	1	1	0
120	37	4	2	6	6	0	51	29	2	2.21429	11	2	1	0
120	37	4	2	6	6	0	51	29	2	2.21429	11	3	0	0
120	37	4	2	6	6	0	51	29	2	2.21429	11	4	1	0
120	37	4	2	6	6	0	51	29	2	2.21429	11	5	0	0
120	37	4	2	6	6	0	51	29	2	2.21429	11	6	1	0
120	37	4	2	6	6	0	51	29	2	2.21429	11	7	0	0
120	37	4	2	6	6	0	51	29	2	2.21429	11	8	1	0
120	37	4	2	6	6	0	51	29	2	2.21429	11	9	0	0
120	37	4	2	6	6	0	51	29	2	2.21429	11	10	1	0
121	31	4	1	5	6	0	27	9	2	1.07143	12	1	1	0
121	31	4	1	5	6	0	27	9	2	1.07143	12	2	1	0
121	31	4	1	5	6	0	27	9	2	1.07143	12	3	0	0
121	31	4	1	5	6	0	27	9	2	1.07143	12	4	0	0
121	31	4	1	5	6	0	27	9	2	1.07143	12	5	0	0
121	31	4	1	5	6	0	27	9	2	1.07143	12	6	1	0
121	31	4	1	5	6	0	27	9	2	1.07143	12	7	1	0
121	31	4	1	5	6	0	27	9	2	1.07143	12	8	1	0
121	31	4	1	5	6	0	27	9	2	1.07143	12	9	0	0
121	31	4	1	5	6	0	27	9	2	1.07143	12	10	1	0
122	38	2	0	4	3	1	39	15	1	1.07143	8	1	0	0
122	38	2	0	4	3	1	39	15	1	1.07143	8	2	0	0
122	38	2	0	4	3	1	39	15	1	1.07143	8	3	0	0
122	38	2	0	4	3	1	39	15	1	1.07143	8	4	1	0
122	38	2	0	4	3	1	39	15	1	1.07143	8	5	0	0
122	38	2	0	4	3	1	39	15	1	1.07143	8	6	1	1
122	38	2	0	4	3	1	39	15	1	1.07143	8	7	0	0
122	38	2	0	4	3	1	39	15	1	1.07143	8	8	1	0
122	38	2	0	4	3	1	39	15	1	1.07143	8	9	0	0
122	38	2	0	4	3	1	39	15	1	1.07143	8	10	0	0
123	37	2	4	5	7	2	42	19	4	1	7	1	1	0
123	37	2	4	5	7	2	42	19	4	1	7	2	1	0
123	37	2	4	5	7	2	42	19	4	1	7	3	1	1
123	37	2	4	5	7	2	42	19	4	1	7	4	1	1
123	37	2	4	5	7	2	42	19	4	1	7	5	0	0
123	37	2	4	5	7	2	42	19	4	1	7	6	1	0
123	37	2	4	5	7	2	42	19	4	1	7	7	0	0
123	37	2	4	5	7	2	42	19	4	1	7	8	0	0
123	37	2	4	5	7	2	42	19	4	1	7	9	1	0
123	37	2	4	5	7	2	42	19	4	1	7	10	1	0
124	34	2	0	5	8	0	43	12	4	1.28571	4	1	1	0
124	34	2	0	5	8	0	43	12	4	1.28571	4	2	1	0
124	34	2	0	5	8	0	43	12	4	1.28571	4	3	0	0
124	34	2	0	5	8	0	43	12	4	1.28571	4	4	0	0
124	34	2	0	5	8	0	43	12	4	1.28571	4	5	1	0
124	34	2	0	5	8	0	43	12	4	1.28571	4	6	1	0
124	34	2	0	5	8	0	43	12	4	1.28571	4	7	1	0
124	34	2	0	5	8	0	43	12	4	1.28571	4	8	1	0
124	34	2	0	5	8	0	43	12	4	1.28571	4	9	1	0
124	34	2	0	5	8	0	43	12	4	1.28571	4	10	1	0
125	37	5	2	4	8	0	34	16	2	1.07143	6	1	1	0
125	37	5	2	4	8	0	34	16	2	1.07143	6	2	1	0
125	37	5	2	4	8	0	34	16	2	1.07143	6	3	0	0
125	37	5	2	4	8	0	34	16	2	1.07143	6	4	0	0
125	37	5	2	4	8	0	34	16	2	1.07143	6	5	1	0
125	37	5	2	4	8	0	34	16	2	1.07143	6	6	1	0
125	37	5	2	4	8	0	34	16	2	1.07143	6	7	1	0
125	37	5	2	4	8	0	34	16	2	1.07143	6	8	1	0
125	37	5	2	4	8	0	34	16	2	1.07143	6	9	1	0
125	37	5	2	4	8	0	34	16	2	1.07143	6	10	1	0
126	45	2	1	5	8	0	19	18	1	1.21429	3	1	1	0
126	45	2	1	5	8	0	19	18	1	1.21429	3	2	1	0
126	45	2	1	5	8	0	19	18	1	1.21429	3	3	1	0
126	45	2	1	5	8	0	19	18	1	1.21429	3	4	1	0
126	45	2	1	5	8	0	19	18	1	1.21429	3	5	1	0
126	45	2	1	5	8	0	19	18	1	1.21429	3	6	1	0
126	45	2	1	5	8	0	19	18	1	1.21429	3	7	0	0
126	45	2	1	5	8	0	19	18	1	1.21429	3	8	1	0
126	45	2	1	5	8	0	19	18	1	1.21429	3	9	1	0
126	45	2	1	5	8	0	19	18	1	1.21429	3	10	0	0
127	29	4	0	4	6	0	25	14	3	1.57143	9	1	0	0
127	29	4	0	4	6	0	25	14	3	1.57143	9	2	1	0
127	29	4	0	4	6	0	25	14	3	1.57143	9	3	1	0
127	29	4	0	4	6	0	25	14	3	1.57143	9	4	0	0
127	29	4	0	4	6	0	25	14	3	1.57143	9	5	0	0
127	29	4	0	4	6	0	25	14	3	1.57143	9	6	1	0
127	29	4	0	4	6	0	25	14	3	1.57143	9	7	0	0
127	29	4	0	4	6	0	25	14	3	1.57143	9	8	1	0
127	29	4	0	4	6	0	25	14	3	1.57143	9	9	1	0
127	29	4	0	4	6	0	25	14	3	1.57143	9	10	1	0
128	50	4	3	5	6	0	44	20	4	1.42857	11	1	1	0
128	50	4	3	5	6	0	44	20	4	1.42857	11	2	1	0
128	50	4	3	5	6	0	44	20	4	1.42857	11	3	0	0
128	50	4	3	5	6	0	44	20	4	1.42857	11	4	0	0
128	50	4	3	5	6	0	44	20	4	1.42857	11	5	1	0
128	50	4	3	5	6	0	44	20	4	1.42857	11	6	0	0
128	50	4	3	5	6	0	44	20	4	1.42857	11	7	1	0
128	50	4	3	5	6	0	44	20	4	1.42857	11	8	1	0
128	50	4	3	5	6	0	44	20	4	1.42857	11	9	0	0
128	50	4	3	5	6	0	44	20	4	1.42857	11	10	1	0
129	33	2	2	5	8	0	39	17	2	1.64286	12	1	1	0
129	33	2	2	5	8	0	39	17	2	1.64286	12	2	1	0
129	33	2	2	5	8	0	39	17	2	1.64286	12	3	0	0
129	33	2	2	5	8	0	39	17	2	1.64286	12	4	0	0
129	33	2	2	5	8	0	39	17	2	1.64286	12	5	1	0
129	33	2	2	5	8	0	39	17	2	1.64286	12	6	1	0
129	33	2	2	5	8	0	39	17	2	1.64286	12	7	1	0
129	33	2	2	5	8	0	39	17	2	1.64286	12	8	1	0
129	33	2	2	5	8	0	39	17	2	1.64286	12	9	1	0
129	33	2	2	5	8	0	39	17	2	1.64286	12	10	1	0
130	26	4	1	5	6	0	52	29	3	2.07143	12	1	1	0
130	26	4	1	5	6	0	52	29	3	2.07143	12	2	1	0
130	26	4	1	5	6	0	52	29	3	2.07143	12	3	0	0
130	26	4	1	5	6	0	52	29	3	2.07143	12	4	0	0
130	26	4	1	5	6	0	52	29	3	2.07143	12	5	1	0
130	26	4	1	5	6	0	52	29	3	2.07143	12	6	0	0
130	26	4	1	5	6	0	52	29	3	2.07143	12	7	0	0
130	26	4	1	5	6	0	52	29	3	2.07143	12	8	1	0
130	26	4	1	5	6	0	52	29	3	2.07143	12	9	1	0
130	26	4	1	5	6	0	52	29	3	2.07143	12	10	1	0
131	49	2	2	5	6	0	41	14	4	1.28571	10	1	0	0
131	49	2	2	5	6	0	41	14	4	1.28571	10	2	1	0
131	49	2	2	5	6	0	41	14	4	1.28571	10	3	0	0
131	49	2	2	5	6	0	41	14	4	1.28571	10	4	0	0
131	49	2	2	5	6	0	41	14	4	1.28571	10	5	0	0
131	49	2	2	5	6	0	41	14	4	1.28571	10	6	1	0
131	49	2	2	5	6	0	41	14	4	1.28571	10	7	1	0
131	49	2	2	5	6	0	41	14	4	1.28571	10	8	1	0
131	49	2	2	5	6	0	41	14	4	1.28571	10	9	1	0
131	49	2	2	5	6	0	41	14	4	1.28571	10	10	1	0
132	30	2	0	3	8	1	38	17	2	1.5	10	1	1	1
132	30	2	0	3	8	1	38	17	2	1.5	10	2	1	0
132	30	2	0	3	8	1	38	17	2	1.5	10	3	0	0
132	30	2	0	3	8	1	38	17	2	1.5	10	4	0	0
132	30	2	0	3	8	1	38	17	2	1.5	10	5	1	0
132	30	2	0	3	8	1	38	17	2	1.5	10	6	1	0
132	30	2	0	3	8	1	38	17	2	1.5	10	7	1	0
132	30	2	0	3	8	1	38	17	2	1.5	10	8	1	0
132	30	2	0	3	8	1	38	17	2	1.5	10	9	1	0
132	30	2	0	3	8	1	38	17	2	1.5	10	10	1	0
133	33	4	0	6	8	0	33	11	1	1.64286	8	1	1	0
133	33	4	0	6	8	0	33	11	1	1.64286	8	2	1	0
133	33	4	0	6	8	0	33	11	1	1.64286	8	3	0	0
133	33	4	0	6	8	0	33	11	1	1.64286	8	4	0	0
133	33	4	0	6	8	0	33	11	1	1.64286	8	5	1	0
133	33	4	0	6	8	0	33	11	1	1.64286	8	6	1	0
133	33	4	0	6	8	0	33	11	1	1.64286	8	7	1	0
133	33	4	0	6	8	0	33	11	1	1.64286	8	8	1	0
133	33	4	0	6	8	0	33	11	1	1.64286	8	9	1	0
133	33	4	0	6	8	0	33	11	1	1.64286	8	10	1	0
134	26	2	0	1	8	0	29	8	5	1.21429	14	1	1	0
134	26	2	0	1	8	0	29	8	5	1.21429	14	2	1	0
134	26	2	0	1	8	0	29	8	5	1.21429	14	3	0	0
134	26	2	0	1	8	0	29	8	5	1.21429	14	4	0	0
134	26	2	0	1	8	0	29	8	5	1.21429	14	5	1	0
134	26	2	0	1	8	0	29	8	5	1.21429	14	6	1	0
134	26	2	0	1	8	0	29	8	5	1.21429	14	7	1	0
134	26	2	0	1	8	0	29	8	5	1.21429	14	8	1	0
134	26	2	0	1	8	0	29	8	5	1.21429	14	9	1	0
134	26	2	0	1	8	0	29	8	5	1.21429	14	10	1	0
135	31	4	1	4	8	0	38	29	3	1.42857	11	1	1	0
135	31	4	1	4	8	0	38	29	3	1.42857	11	2	1	0
135	31	4	1	4	8	0	38	29	3	1.42857	11	3	0	0
135	31	4	1	4	8	0	38	29	3	1.42857	11	4	0	0
135	31	4	1	4	8	0	38	29	3	1.42857	11	5	1	0
135	31	4	1	4	8	0	38	29	3	1.42857	11	6	1	0
135	31	4	1	4	8	0	38	29	3	1.42857	11	7	1	0
135	31	4	1	4	8	0	38	29	3	1.42857	11	8	1	0
135	31	4	1	4	8	0	38	29	3	1.42857	11	9	1	0
135	31	4	1	4	8	0	38	29	3	1.42857	11	10	1	0
136	25	2	0	3	7	0	28	11	2	2	13	1	1	0
136	25	2	0	3	7	0	28	11	2	2	13	2	1	0
136	25	2	0	3	7	0	28	11	2	2	13	3	0	0
136	25	2	0	3	7	0	28	11	2	2	13	4	0	0
136	25	2	0	3	7	0	28	11	2	2	13	5	0	0
136	25	2	0	3	7	0	28	11	2	2	13	6	1	0
136	25	2	0	3	7	0	28	11	2	2	13	7	1	0
136	25	2	0	3	7	0	28	11	2	2	13	8	1	0
136	25	2	0	3	7	0	28	11	2	2	13	9	1	0
136	25	2	0	3	7	0	28	11	2	2	13	10	1	0
137	35	4	1	4	7	3	39	17	3	1.78571	9	1	1	1
137	35	4	1	4	7	3	39	17	3	1.78571	9	2	1	1
137	35	4	1	4	7	3	39	17	3	1.78571	9	3	0	0
137	35	4	1	4	7	3	39	17	3	1.78571	9	4	0	1
137	35	4	1	4	7	3	39	17	3	1.78571	9	5	1	0
137	35	4	1	4	7	3	39	17	3	1.78571	9	6	1	0
137	35	4	1	4	7	3	39	17	3	1.78571	9	7	1	0
137	35	4	1	4	7	3	39	17	3	1.78571	9	8	0	0
137	35	4	1	4	7	3	39	17	3	1.78571	9	9	1	0
137	35	4	1	4	7	3	39	17	3	1.78571	9	10	1	0
138	26	4	1	5	6	1	39	27	4	1.5	7	1	1	0
138	26	4	1	5	6	1	39	27	4	1.5	7	2	1	0
138	26	4	1	5	6	1	39	27	4	1.5	7	3	1	1
138	26	4	1	5	6	1	39	27	4	1.5	7	4	1	0
138	26	4	1	5	6	1	39	27	4	1.5	7	5	0	0
138	26	4	1	5	6	1	39	27	4	1.5	7	6	1	0
138	26	4	1	5	6	1	39	27	4	1.5	7	7	0	0
138	26	4	1	5	6	1	39	27	4	1.5	7	8	1	0
138	26	4	1	5	6	1	39	27	4	1.5	7	9	0	0
138	26	4	1	5	6	1	39	27	4	1.5	7	10	0	0
139	52	5	2	4	7	10	38	24	1	1	11	1	1	1
139	52	5	2	4	7	10	38	24	1	1	11	2	1	1
139	52	5	2	4	7	10	38	24	1	1	11	3	0	1
139	52	5	2	4	7	10	38	24	1	1	11	4	0	1
139	52	5	2	4	7	10	38	24	1	1	11	5	1	1
139	52	5	2	4	7	10	38	24	1	1	11	6	1	1
139	52	5	2	4	7	10	38	24	1	1	11	7	0	1
139	52	5	2	4	7	10	38	24	1	1	11	8	1	1
139	52	5	2	4	7	10	38	24	1	1	11	9	1	1
139	52	5	2	4	7	10	38	24	1	1	11	10	1	1
140	34	4	0	5	8	0	46	17	4	1.64286	8	1	1	0
140	34	4	0	5	8	0	46	17	4	1.64286	8	2	1	0
140	34	4	0	5	8	0	46	17	4	1.64286	8	3	0	0
140	34	4	0	5	8	0	46	17	4	1.64286	8	4	0	0
140	34	4	0	5	8	0	46	17	4	1.64286	8	5	1	0
140	34	4	0	5	8	0	46	17	4	1.64286	8	6	1	0
140	34	4	0	5	8	0	46	17	4	1.64286	8	7	1	0
140	34	4	0	5	8	0	46	17	4	1.64286	8	8	1	0
140	34	4	0	5	8	0	46	17	4	1.64286	8	9	1	0
140	34	4	0	5	8	0	46	17	4	1.64286	8	10	1	0
141	25	4	1	1	8	0	44	18	4	1.28571	10	1	1	0
141	25	4	1	1	8	0	44	18	4	1.28571	10	2	1	0
141	25	4	1	1	8	0	44	18	4	1.28571	10	3	0	0
141	25	4	1	1	8	0	44	18	4	1.28571	10	4	0	0
141	25	4	1	1	8	0	44	18	4	1.28571	10	5	1	0
141	25	4	1	1	8	0	44	18	4	1.28571	10	6	1	0
141	25	4	1	1	8	0	44	18	4	1.28571	10	7	1	0
141	25	4	1	1	8	0	44	18	4	1.28571	10	8	1	0
141	25	4	1	1	8	0	44	18	4	1.28571	10	9	1	0
141	25	4	1	1	8	0	44	18	4	1.28571	10	10	1	0
142	37	4	2	2	8	0	18	20	4	1.5	5	1	1	0
142	37	4	2	2	8	0	18	20	4	1.5	5	2	1	0
142	37	4	2	2	8	0	18	20	4	1.5	5	3	0	0
142	37	4	2	2	8	0	18	20	4	1.5	5	4	0	0
142	37	4	2	2	8	0	18	20	4	1.5	5	5	1	0
142	37	4	2	2	8	0	18	20	4	1.5	5	6	1	0
142	37	4	2	2	8	0	18	20	4	1.5	5	7	1	0
142	37	4	2	2	8	0	18	20	4	1.5	5	8	1	0
142	37	4	2	2	8	0	18	20	4	1.5	5	9	1	0
142	37	4	2	2	8	0	18	20	4	1.5	5	10	1	0
143	33	4	2	3	9	0	53	17	4	1.07143	3	1	1	0
143	33	4	2	3	9	0	53	17	4	1.07143	3	2	1	0
143	33	4	2	3	9	0	53	17	4	1.07143	3	3	1	0
143	33	4	2	3	9	0	53	17	4	1.07143	3	4	1	0
143	33	4	2	3	9	0	53	17	4	1.07143	3	5	1	0
143	33	4	2	3	9	0	53	17	4	1.07143	3	6	1	0
143	33	4	2	3	9	0	53	17	4	1.07143	3	7	0	0
143	33	4	2	3	9	0	53	17	4	1.07143	3	8	1	0
143	33	4	2	3	9	0	53	17	4	1.07143	3	9	1	0
143	33	4	2	3	9	0	53	17	4	1.07143	3	10	1	0
144	35	2	3	5	4	5	37	13	2	2.78571	3	1	0	1
144	35	2	3	5	4	5	37	13	2	2.78571	3	2	1	0
144	35	2	3	5	4	5	37	13	2	2.78571	3	3	1	1
144	35	2	3	5	4	5	37	13	2	2.78571	3	4	1	0
144	35	2	3	5	4	5	37	13	2	2.78571	3	5	0	0
144	35	2	3	5	4	5	37	13	2	2.78571	3	6	0	0
144	35	2	3	5	4	5	37	13	2	2.78571	3	7	0	0
144	35	2	3	5	4	5	37	13	2	2.78571	3	8	1	1
144	35	2	3	5	4	5	37	13	2	2.78571	3	9	0	1
144	35	2	3	5	4	5	37	13	2	2.78571	3	10	0	1
145	55	5	2	7	7	1	45	28	3	1.28571	8	1	1	0
145	55	5	2	7	7	1	45	28	3	1.28571	8	2	1	0
145	55	5	2	7	7	1	45	28	3	1.28571	8	3	0	0
145	55	5	2	7	7	1	45	28	3	1.28571	8	4	0	0
145	55	5	2	7	7	1	45	28	3	1.28571	8	5	1	1
145	55	5	2	7	7	1	45	28	3	1.28571	8	6	1	0
145	55	5	2	7	7	1	45	28	3	1.28571	8	7	1	0
145	55	5	2	7	7	1	45	28	3	1.28571	8	8	1	0
145	55	5	2	7	7	1	45	28	3	1.28571	8	9	1	0
145	55	5	2	7	7	1	45	28	3	1.28571	8	10	0	0
146	40	4	2	7	8	0	15	25	1	1.07143	10	1	1	0
146	40	4	2	7	8	0	15	25	1	1.07143	10	2	1	0
146	40	4	2	7	8	0	15	25	1	1.07143	10	3	0	0
146	40	4	2	7	8	0	15	25	1	1.07143	10	4	0	0
146	40	4	2	7	8	0	15	25	1	1.07143	10	5	1	0
146	40	4	2	7	8	0	15	25	1	1.07143	10	6	1	0
146	40	4	2	7	8	0	15	25	1	1.07143	10	7	1	0
146	40	4	2	7	8	0	15	25	1	1.07143	10	8	1	0
146	40	4	2	7	8	0	15	25	1	1.07143	10	9	1	0
146	40	4	2	7	8	0	15	25	1	1.07143	10	10	1	0
147	44	5	4	2	7	0	35	17	1	1	8	1	1	0
147	44	5	4	2	7	0	35	17	1	1	8	2	1	0
147	44	5	4	2	7	0	35	17	1	1	8	3	0	0
147	44	5	4	2	7	0	35	17	1	1	8	4	0	0
147	44	5	4	2	7	0	35	17	1	1	8	5	1	0
147	44	5	4	2	7	0	35	17	1	1	8	6	1	0
147	44	5	4	2	7	0	35	17	1	1	8	7	0	0
147	44	5	4	2	7	0	35	17	1	1	8	8	1	0
147	44	5	4	2	7	0	35	17	1	1	8	9	1	0
147	44	5	4	2	7	0	35	17	1	1	8	10	1	0
148	31	3	1	5	8	0	45	18	4	2	8	1	1	0
148	31	3	1	5	8	0	45	18	4	2	8	2	1	0
148	31	3	1	5	8	0	45	18	4	2	8	3	0	0
148	31	3	1	5	8	0	45	18	4	2	8	4	0	0
148	31	3	1	5	8	0	45	18	4	2	8	5	1	0
148	31	3	1	5	8	0	45	18	4	2	8	6	1	0
148	31	3	1	5	8	0	45	18	4	2	8	7	1	0
148	31	3	1	5	8	0	45	18	4	2	8	8	1	0
148	31	3	1	5	8	0	45	18	4	2	8	9	1	0
148	31	3	1	5	8	0	45	18	4	2	8	10	1	0
149	40	2	1	6	8	0	37	16	3	1.71429	13	1	1	0
149	40	2	1	6	8	0	37	16	3	1.71429	13	2	1	0
149	40	2	1	6	8	0	37	16	3	1.71429	13	3	0	0
149	40	2	1	6	8	0	37	16	3	1.71429	13	4	0	0
149	40	2	1	6	8	0	37	16	3	1.71429	13	5	1	0
149	40	2	1	6	8	0	37	16	3	1.71429	13	6	1	0
149	40	2	1	6	8	0	37	16	3	1.71429	13	7	1	0
149	40	2	1	6	8	0	37	16	3	1.71429	13	8	1	0
149	40	2	1	6	8	0	37	16	3	1.71429	13	9	1	0
149	40	2	1	6	8	0	37	16	3	1.71429	13	10	1	0
150	29	4	1	3	8	0	40	15	2	1.14286	9	1	1	0
150	29	4	1	3	8	0	40	15	2	1.14286	9	2	1	0
150	29	4	1	3	8	0	40	15	2	1.14286	9	3	0	0
150	29	4	1	3	8	0	40	15	2	1.14286	9	4	0	0
150	29	4	1	3	8	0	40	15	2	1.14286	9	5	1	0
150	29	4	1	3	8	0	40	15	2	1.14286	9	6	1	0
150	29	4	1	3	8	0	40	15	2	1.14286	9	7	1	0
150	29	4	1	3	8	0	40	15	2	1.14286	9	8	1	0
150	29	4	1	3	8	0	40	15	2	1.14286	9	9	1	0
150	29	4	1	3	8	0	40	15	2	1.14286	9	10	1	0
151	23	3	0	3	8	0	27	8	1	1	10	1	1	0
151	23	3	0	3	8	0	27	8	1	1	10	2	1	0
151	23	3	0	3	8	0	27	8	1	1	10	3	0	0
151	23	3	0	3	8	0	27	8	1	1	10	4	0	0
151	23	3	0	3	8	0	27	8	1	1	10	5	1	0
151	23	3	0	3	8	0	27	8	1	1	10	6	1	0
151	23	3	0	3	8	0	27	8	1	1	10	7	1	0
151	23	3	0	3	8	0	27	8	1	1	10	8	1	0
151	23	3	0	3	8	0	27	8	1	1	10	9	1	0
151	23	3	0	3	8	0	27	8	1	1	10	10	1	0
152	54	4	3	6	6	8	27	32	2	1	7	1	1	1
152	54	4	3	6	6	8	27	32	2	1	7	2	1	0
152	54	4	3	6	6	8	27	32	2	1	7	3	0	1
152	54	4	3	6	6	8	27	32	2	1	7	4	1	0
152	54	4	3	6	6	8	27	32	2	1	7	5	0	1
152	54	4	3	6	6	8	27	32	2	1	7	6	1	1
152	54	4	3	6	6	8	27	32	2	1	7	7	0	1
152	54	4	3	6	6	8	27	32	2	1	7	8	1	1
152	54	4	3	6	6	8	27	32	2	1	7	9	0	1
152	54	4	3	6	6	8	27	32	2	1	7	10	1	1
153	30	4	2	4	8	0	15	13	1	1.35714	5	1	1	0
153	30	4	2	4	8	0	15	13	1	1.35714	5	2	1	0
153	30	4	2	4	8	0	15	13	1	1.35714	5	3	1	0
153	30	4	2	4	8	0	15	13	1	1.35714	5	4	1	0
153	30	4	2	4	8	0	15	13	1	1.35714	5	5	1	0
153	30	4	2	4	8	0	15	13	1	1.35714	5	6	1	0
153	30	4	2	4	8	0	15	13	1	1.35714	5	7	0	0
153	30	4	2	4	8	0	15	13	1	1.35714	5	8	1	0
153	30	4	2	4	8	0	15	13	1	1.35714	5	9	0	0
153	30	4	2	4	8	0	15	13	1	1.35714	5	10	1	0
154	45	2	1	3	8	0	47	21	3	1.57143	14	1	1	0
154	45	2	1	3	8	0	47	21	3	1.57143	14	2	1	0
154	45	2	1	3	8	0	47	21	3	1.57143	14	3	0	0
154	45	2	1	3	8	0	47	21	3	1.57143	14	4	0	0
154	45	2	1	3	8	0	47	21	3	1.57143	14	5	1	0
154	45	2	1	3	8	0	47	21	3	1.57143	14	6	1	0
154	45	2	1	3	8	0	47	21	3	1.57143	14	7	1	0
154	45	2	1	3	8	0	47	21	3	1.57143	14	8	1	0
154	45	2	1	3	8	0	47	21	3	1.57143	14	9	1	0
154	45	2	1	3	8	0	47	21	3	1.57143	14	10	1	0
155	39	4	0	4	7	0	54	15	3	1.21429	3	1	1	0
155	39	4	0	4	7	0	54	15	3	1.21429	3	2	1	0
155	39	4	0	4	7	0	54	15	3	1.21429	3	3	0	0
155	39	4	0	4	7	0	54	15	3	1.21429	3	4	0	0
155	39	4	0	4	7	0	54	15	3	1.21429	3	5	1	0
155	39	4	0	4	7	0	54	15	3	1.21429	3	6	1	0
155	39	4	0	4	7	0	54	15	3	1.21429	3	7	0	0
155	39	4	0	4	7	0	54	15	3	1.21429	3	8	1	0
155	39	4	0	4	7	0	54	15	3	1.21429	3	9	1	0
155	39	4	0	4	7	0	54	15	3	1.21429	3	10	1	0
156	39	2	4	3	6	3	33	13	4	1.07143	8	1	1	0
156	39	2	4	3	6	3	33	13	4	1.07143	8	2	1	0
156	39	2	4	3	6	3	33	13	4	1.07143	8	3	0	1
156	39	2	4	3	6	3	33	13	4	1.07143	8	4	1	0
156	39	2	4	3	6	3	33	13	4	1.07143	8	5	0	0
156	39	2	4	3	6	3	33	13	4	1.07143	8	6	1	1
156	39	2	4	3	6	3	33	13	4	1.07143	8	7	1	0
156	39	2	4	3	6	3	33	13	4	1.07143	8	8	1	1
156	39	2	4	3	6	3	33	13	4	1.07143	8	9	0	0
156	39	2	4	3	6	3	33	13	4	1.07143	8	10	0	0
157	38	4	2	4	6	7	65	23	4	1.21429	4	1	1	1
157	38	4	2	4	6	7	65	23	4	1.21429	4	2	1	0
157	38	4	2	4	6	7	65	23	4	1.21429	4	3	0	1
157	38	4	2	4	6	7	65	23	4	1.21429	4	4	0	0
157	38	4	2	4	6	7	65	23	4	1.21429	4	5	1	1
157	38	4	2	4	6	7	65	23	4	1.21429	4	6	1	1
157	38	4	2	4	6	7	65	23	4	1.21429	4	7	0	1
157	38	4	2	4	6	7	65	23	4	1.21429	4	8	1	1
157	38	4	2	4	6	7	65	23	4	1.21429	4	9	0	1
157	38	4	2	4	6	7	65	23	4	1.21429	4	10	1	0
158	46	4	2	2	8	0	45	33	5	1.42857	10	1	1	0
158	46	4	2	2	8	0	45	33	5	1.42857	10	2	1	0
158	46	4	2	2	8	0	45	33	5	1.42857	10	3	0	0
158	46	4	2	2	8	0	45	33	5	1.42857	10	4	0	0
158	46	4	2	2	8	0	45	33	5	1.42857	10	5	1	0
158	46	4	2	2	8	0	45	33	5	1.42857	10	6	1	0
158	46	4	2	2	8	0	45	33	5	1.42857	10	7	1	0
158	46	4	2	2	8	0	45	33	5	1.42857	10	8	1	0
158	46	4	2	2	8	0	45	33	5	1.42857	10	9	1	0
158	46	4	2	2	8	0	45	33	5	1.42857	10	10	1	0
159	38	2	0	2	8	0	22	22	4	1.35714	14	1	1	0
159	38	2	0	2	8	0	22	22	4	1.35714	14	2	1	0
159	38	2	0	2	8	0	22	22	4	1.35714	14	3	0	0
159	38	2	0	2	8	0	22	22	4	1.35714	14	4	0	0
159	38	2	0	2	8	0	22	22	4	1.35714	14	5	1	0
159	38	2	0	2	8	0	22	22	4	1.35714	14	6	1	0
159	38	2	0	2	8	0	22	22	4	1.35714	14	7	1	0
159	38	2	0	2	8	0	22	22	4	1.35714	14	8	1	0
159	38	2	0	2	8	0	22	22	4	1.35714	14	9	1	0
159	38	2	0	2	8	0	22	22	4	1.35714	14	10	1	0
160	52	4	2	4	8	0	45	31	3	1.14286	10	1	1	0
160	52	4	2	4	8	0	45	31	3	1.14286	10	2	1	0
160	52	4	2	4	8	0	45	31	3	1.14286	10	3	0	0
160	52	4	2	4	8	0	45	31	3	1.14286	10	4	1	0
160	52	4	2	4	8	0	45	31	3	1.14286	10	5	0	0
160	52	4	2	4	8	0	45	31	3	1.14286	10	6	1	0
160	52	4	2	4	8	0	45	31	3	1.14286	10	7	1	0
160	52	4	2	4	8	0	45	31	3	1.14286	10	8	1	0
160	52	4	2	4	8	0	45	31	3	1.14286	10	9	1	0
160	52	4	2	4	8	0	45	31	3	1.14286	10	10	1	0
161	37	2	0	4	4	0	37	19	4	1.28571	5	1	0	0
161	37	2	0	4	4	0	37	19	4	1.28571	5	2	1	0
161	37	2	0	4	4	0	37	19	4	1.28571	5	3	0	0
161	37	2	0	4	4	0	37	19	4	1.28571	5	4	0	0
161	37	2	0	4	4	0	37	19	4	1.28571	5	5	0	0
161	37	2	0	4	4	0	37	19	4	1.28571	5	6	0	0
161	37	2	0	4	4	0	37	19	4	1.28571	5	7	0	0
161	37	2	0	4	4	0	37	19	4	1.28571	5	8	1	0
161	37	2	0	4	4	0	37	19	4	1.28571	5	9	1	0
161	37	2	0	4	4	0	37	19	4	1.28571	5	10	1	0
162	48	3	2	4	8	0	37	20	3	1.64286	9	1	1	0
162	48	3	2	4	8	0	37	20	3	1.64286	9	2	1	0
162	48	3	2	4	8	0	37	20	3	1.64286	9	3	0	0
162	48	3	2	4	8	0	37	20	3	1.64286	9	4	0	0
162	48	3	2	4	8	0	37	20	3	1.64286	9	5	1	0
162	48	3	2	4	8	0	37	20	3	1.64286	9	6	1	0
162	48	3	2	4	8	0	37	20	3	1.64286	9	7	1	0
162	48	3	2	4	8	0	37	20	3	1.64286	9	8	1	0
162	48	3	2	4	8	0	37	20	3	1.64286	9	9	1	0
162	48	3	2	4	8	0	37	20	3	1.64286	9	10	1	0
163	32	2	0	4	8	0	52	15	3	1.21429	14	1	1	0
163	32	2	0	4	8	0	52	15	3	1.21429	14	2	1	0
163	32	2	0	4	8	0	52	15	3	1.21429	14	3	0	0
163	32	2	0	4	8	0	52	15	3	1.21429	14	4	0	0
163	32	2	0	4	8	0	52	15	3	1.21429	14	5	1	0
163	32	2	0	4	8	0	52	15	3	1.21429	14	6	1	0
163	32	2	0	4	8	0	52	15	3	1.21429	14	7	1	0
163	32	2	0	4	8	0	52	15	3	1.21429	14	8	1	0
163	32	2	0	4	8	0	52	15	3	1.21429	14	9	1	0
163	32	2	0	4	8	0	52	15	3	1.21429	14	10	1	0
164	41	4	2	4	5	0	13	16	1	1.21429	6	1	0	0
164	41	4	2	4	5	0	13	16	1	1.21429	6	2	1	0
164	41	4	2	4	5	0	13	16	1	1.21429	6	3	1	0
164	41	4	2	4	5	0	13	16	1	1.21429	6	4	0	0
164	41	4	2	4	5	0	13	16	1	1.21429	6	5	0	0
164	41	4	2	4	5	0	13	16	1	1.21429	6	6	1	0
164	41	4	2	4	5	0	13	16	1	1.21429	6	7	0	0
164	41	4	2	4	5	0	13	16	1	1.21429	6	8	1	0
164	41	4	2	4	5	0	13	16	1	1.21429	6	9	1	0
164	41	4	2	4	5	0	13	16	1	1.21429	6	10	0	0
165	39	2	2	4	8	0	44	15	2	1.42857	8	1	1	0
165	39	2	2	4	8	0	44	15	2	1.42857	8	2	1	0
165	39	2	2	4	8	0	44	15	2	1.42857	8	3	0	0
165	39	2	2	4	8	0	44	15	2	1.42857	8	4	0	0
165	39	2	2	4	8	0	44	15	2	1.42857	8	5	1	0
165	39	2	2	4	8	0	44	15	2	1.42857	8	6	1	0
165	39	2	2	4	8	0	44	15	2	1.42857	8	7	1	0
165	39	2	2	4	8	0	44	15	2	1.42857	8	8	1	0
165	39	2	2	4	8	0	44	15	2	1.42857	8	9	1	0
165	39	2	2	4	8	0	44	15	2	1.42857	8	10	1	0
166	48	2	1	3	8	7	22	11	1	1.07143	14	1	1	1
166	48	2	1	3	8	7	22	11	1	1.07143	14	2	1	1
166	48	2	1	3	8	7	22	11	1	1.07143	14	3	0	1
166	48	2	1	3	8	7	22	11	1	1.07143	14	4	0	0
166	48	2	1	3	8	7	22	11	1	1.07143	14	5	1	1
166	48	2	1	3	8	7	22	11	1	1.07143	14	6	1	1
166	48	2	1	3	8	7	22	11	1	1.07143	14	7	1	1
166	48	2	1	3	8	7	22	11	1	1.07143	14	8	1	1
166	48	2	1	3	8	7	22	11	1	1.07143	14	9	1	0
166	48	2	1	3	8	7	22	11	1	1.07143	14	10	1	0
167	40	3	1	5	9	1	61	19	5	1.92857	9	1	1	0
167	40	3	1	5	9	1	61	19	5	1.92857	9	2	1	0
167	40	3	1	5	9	1	61	19	5	1.92857	9	3	0	0
167	40	3	1	5	9	1	61	19	5	1.92857	9	4	1	1
167	40	3	1	5	9	1	61	19	5	1.92857	9	5	1	0
167	40	3	1	5	9	1	61	19	5	1.92857	9	6	1	0
167	40	3	1	5	9	1	61	19	5	1.92857	9	7	1	0
167	40	3	1	5	9	1	61	19	5	1.92857	9	8	1	0
167	40	3	1	5	9	1	61	19	5	1.92857	9	9	1	0
167	40	3	1	5	9	1	61	19	5	1.92857	9	10	1	0
168	32	4	2	6	7	0	16	17	2	1.21429	9	1	1	0
168	32	4	2	6	7	0	16	17	2	1.21429	9	2	1	0
168	32	4	2	6	7	0	16	17	2	1.21429	9	3	0	0
168	32	4	2	6	7	0	16	17	2	1.21429	9	4	1	0
168	32	4	2	6	7	0	16	17	2	1.21429	9	5	1	0
168	32	4	2	6	7	0	16	17	2	1.21429	9	6	1	0
168	32	4	2	6	7	0	16	17	2	1.21429	9	7	0	0
168	32	4	2	6	7	0	16	17	2	1.21429	9	8	0	0
168	32	4	2	6	7	0	16	17	2	1.21429	9	9	1	0
168	32	4	2	6	7	0	16	17	2	1.21429	9	10	1	0
169	36	4	1	6	8	0	54	20	1	1.78571	12	1	1	0
169	36	4	1	6	8	0	54	20	1	1.78571	12	2	1	0
169	36	4	1	6	8	0	54	20	1	1.78571	12	3	0	0
169	36	4	1	6	8	0	54	20	1	1.78571	12	4	0	0
169	36	4	1	6	8	0	54	20	1	1.78571	12	5	1	0
169	36	4	1	6	8	0	54	20	1	1.78571	12	6	1	0
169	36	4	1	6	8	0	54	20	1	1.78571	12	7	1	0
169	36	4	1	6	8	0	54	20	1	1.78571	12	8	1	0
169	36	4	1	6	8	0	54	20	1	1.78571	12	9	1	0
169	36	4	1	6	8	0	54	20	1	1.78571	12	10	1	0
170	24	2	1	6	6	10	15	11	1	1	7	1	1	1
170	24	2	1	6	6	10	15	11	1	1	7	2	1	1
170	24	2	1	6	6	10	15	11	1	1	7	3	0	1
170	24	2	1	6	6	10	15	11	1	1	7	4	0	1
170	24	2	1	6	6	10	15	11	1	1	7	5	1	1
170	24	2	1	6	6	10	15	11	1	1	7	6	1	1
170	24	2	1	6	6	10	15	11	1	1	7	7	0	1
170	24	2	1	6	6	10	15	11	1	1	7	8	1	1
170	24	2	1	6	6	10	15	11	1	1	7	9	0	1
170	24	2	1	6	6	10	15	11	1	1	7	10	1	1
171	42	3	1	2	5	2	51	13	2	1.71429	10	1	1	0
171	42	3	1	2	5	2	51	13	2	1.71429	10	2	1	0
171	42	3	1	2	5	2	51	13	2	1.71429	10	3	0	1
171	42	3	1	2	5	2	51	13	2	1.71429	10	4	0	0
171	42	3	1	2	5	2	51	13	2	1.71429	10	5	0	0
171	42	3	1	2	5	2	51	13	2	1.71429	10	6	1	1
171	42	3	1	2	5	2	51	13	2	1.71429	10	7	1	0
171	42	3	1	2	5	2	51	13	2	1.71429	10	8	1	0
171	42	3	1	2	5	2	51	13	2	1.71429	10	9	0	0
171	42	3	1	2	5	2	51	13	2	1.71429	10	10	0	0
172	32	5	1	5	7	5	32	16	3	1.42857	5	1	1	1
172	32	5	1	5	7	5	32	16	3	1.42857	5	2	0	0
172	32	5	1	5	7	5	32	16	3	1.42857	5	3	1	0
172	32	5	1	5	7	5	32	16	3	1.42857	5	4	1	0
172	32	5	1	5	7	5	32	16	3	1.42857	5	5	0	1
172	32	5	1	5	7	5	32	16	3	1.42857	5	6	1	1
172	32	5	1	5	7	5	32	16	3	1.42857	5	7	1	1
172	32	5	1	5	7	5	32	16	3	1.42857	5	8	1	1
172	32	5	1	5	7	5	32	16	3	1.42857	5	9	1	0
172	32	5	1	5	7	5	32	16	3	1.42857	5	10	0	0
173	44	4	2	4	8	0	18	20	4	1.07143	7	1	1	0
173	44	4	2	4	8	0	18	20	4	1.07143	7	2	1	0
173	44	4	2	4	8	0	18	20	4	1.07143	7	3	0	0
173	44	4	2	4	8	0	18	20	4	1.07143	7	4	0	0
173	44	4	2	4	8	0	18	20	4	1.07143	7	5	1	0
173	44	4	2	4	8	0	18	20	4	1.07143	7	6	1	0
173	44	4	2	4	8	0	18	20	4	1.07143	7	7	1	0
173	44	4	2	4	8	0	18	20	4	1.07143	7	8	1	0
173	44	4	2	4	8	0	18	20	4	1.07143	7	9	1	0
173	44	4	2	4	8	0	18	20	4	1.07143	7	10	1	0
174	35	4	1	4	5	0	39	24	3	1.5	3	1	0	0
174	35	4	1	4	5	0	39	24	3	1.5	3	2	1	0
174	35	4	1	4	5	0	39	24	3	1.5	3	3	1	0
174	35	4	1	4	5	0	39	24	3	1.5	3	4	1	0
174	35	4	1	4	5	0	39	24	3	1.5	3	5	0	0
174	35	4	1	4	5	0	39	24	3	1.5	3	6	1	0
174	35	4	1	4	5	0	39	24	3	1.5	3	7	0	0
174	35	4	1	4	5	0	39	24	3	1.5	3	8	1	0
174	35	4	1	4	5	0	39	24	3	1.5	3	9	0	0
174	35	4	1	4	5	0	39	24	3	1.5	3	10	0	0
175	42	4	3	3	8	0	30	15	1	1.35714	6	1	1	0
175	42	4	3	3	8	0	30	15	1	1.35714	6	2	1	0
175	42	4	3	3	8	0	30	15	1	1.35714	6	3	0	0
175	42	4	3	3	8	0	30	15	1	1.35714	6	4	0	0
175	42	4	3	3	8	0	30	15	1	1.35714	6	5	1	0
175	42	4	3	3	8	0	30	15	1	1.35714	6	6	1	0
175	42	4	3	3	8	0	30	15	1	1.35714	6	7	1	0
175	42	4	3	3	8	0	30	15	1	1.35714	6	8	1	0
175	42	4	3	3	8	0	30	15	1	1.35714	6	9	1	0
175	42	4	3	3	8	0	30	15	1	1.35714	6	10	1	0
176	34	3	3	6	3	0	43	11	4	1.42857	11	1	0	0
176	34	3	3	6	3	0	43	11	4	1.42857	11	2	0	0
176	34	3	3	6	3	0	43	11	4	1.42857	11	3	0	0
176	34	3	3	6	3	0	43	11	4	1.42857	11	4	1	0
176	34	3	3	6	3	0	43	11	4	1.42857	11	5	0	0
176	34	3	3	6	3	0	43	11	4	1.42857	11	6	0	0
176	34	3	3	6	3	0	43	11	4	1.42857	11	7	0	0
176	34	3	3	6	3	0	43	11	4	1.42857	11	8	1	0
176	34	3	3	6	3	0	43	11	4	1.42857	11	9	0	0
176	34	3	3	6	3	0	43	11	4	1.42857	11	10	1	0
177	46	2	2	5	7	0	35	27	4	1.85714	9	1	1	0
177	46	2	2	5	7	0	35	27	4	1.85714	9	2	1	0
177	46	2	2	5	7	0	35	27	4	1.85714	9	3	0	0
177	46	2	2	5	7	0	35	27	4	1.85714	9	4		0
177	46	2	2	5	7	0	35	27	4	1.85714	9	5	0	0
177	46	2	2	5	7	0	35	27	4	1.85714	9	6	1	0
177	46	2	2	5	7	0	35	27	4	1.85714	9	7	1
177	46	2	2	5	7	0	35	27	4	1.85714	9	8	1	0
177	46	2	2	5	7	0	35	27	4	1.85714	9	9	1	0
177	46	2	2	5	7	0	35	27	4	1.85714	9	10	1	0
178	31	2	1	7	6	8	45	15	1	2.71429	12	1	1	1
178	31	2	1	7	6	8	45	15	1	2.71429	12	2	1	0
178	31	2	1	7	6	8	45	15	1	2.71429	12	3	0	1
178	31	2	1	7	6	8	45	15	1	2.71429	12	4	0	0
178	31	2	1	7	6	8	45	15	1	2.71429	12	5	0	1
178	31	2	1	7	6	8	45	15	1	2.71429	12	6	1	1
178	31	2	1	7	6	8	45	15	1	2.71429	12	7	0	1
178	31	2	1	7	6	8	45	15	1	2.71429	12	8	1	1
178	31	2	1	7	6	8	45	15	1	2.71429	12	9	1	1
178	31	2	1	7	6	8	45	15	1	2.71429	12	10	1	1
179	44	3	2	4	8	0	32	30	1	1.85714	10	1	1	0
179	44	3	2	4	8	0	32	30	1	1.85714	10	2	1	0
179	44	3	2	4	8	0	32	30	1	1.85714	10	3	0	0
179	44	3	2	4	8	0	32	30	1	1.85714	10	4	0	0
179	44	3	2	4	8	0	32	30	1	1.85714	10	5	1	0
179	44	3	2	4	8	0	32	30	1	1.85714	10	6	1	0
179	44	3	2	4	8	0	32	30	1	1.85714	10	7	1	0
179	44	3	2	4	8	0	32	30	1	1.85714	10	8	1	0
179	44	3	2	4	8	0	32	30	1	1.85714	10	9	1	0
179	44	3	2	4	8	0	32	30	1	1.85714	10	10	1	0
180	39	1	1	2	8	0	29	16	2	1	12	1	1	0
180	39	1	1	2	8	0	29	16	2	1	12	2	1	0
180	39	1	1	2	8	0	29	16	2	1	12	3	0	0
180	39	1	1	2	8	0	29	16	2	1	12	4	0	0
180	39	1	1	2	8	0	29	16	2	1	12	5	1	0
180	39	1	1	2	8	0	29	16	2	1	12	6	1	0
180	39	1	1	2	8	0	29	16	2	1	12	7	1	0
180	39	1	1	2	8	0	29	16	2	1	12	8	1	0
180	39	1	1	2	8	0	29	16	2	1	12	9	1	0
180	39	1	1	2	8	0	29	16	2	1	12	10	1	0
181	38	4	0	6	8	0	43	19	2	1.35714	8	1	1	0
181	38	4	0	6	8	0	43	19	2	1.35714	8	2	1	0
181	38	4	0	6	8	0	43	19	2	1.35714	8	3	1	0
181	38	4	0	6	8	0	43	19	2	1.35714	8	4	0	0
181	38	4	0	6	8	0	43	19	2	1.35714	8	5	1	0
181	38	4	0	6	8	0	43	19	2	1.35714	8	6	1	0
181	38	4	0	6	8	0	43	19	2	1.35714	8	7	0	0
181	38	4	0	6	8	0	43	19	2	1.35714	8	8	1	0
181	38	4	0	6	8	0	43	19	2	1.35714	8	9	1	0
181	38	4	0	6	8	0	43	19	2	1.35714	8	10	1	0
182	33	2	2	7	8	0	20	15	3	1.14286	8	1	1	0
182	33	2	2	7	8	0	20	15	3	1.14286	8	2	1	0
182	33	2	2	7	8	0	20	15	3	1.14286	8	3	0	0
182	33	2	2	7	8	0	20	15	3	1.14286	8	4	0	0
182	33	2	2	7	8	0	20	15	3	1.14286	8	5	1	0
182	33	2	2	7	8	0	20	15	3	1.14286	8	6	1	0
182	33	2	2	7	8	0	20	15	3	1.14286	8	7	1	0
182	33	2	2	7	8	0	20	15	3	1.14286	8	8	1	0
182	33	2	2	7	8	0	20	15	3	1.14286	8	9	1	0
182	33	2	2	7	8	0	20	15	3	1.14286	8	10	1	0
183	41	2	2	4	9	10	36	24	3	2.71429	7	1	1	1
183	41	2	2	4	9	10	36	24	3	2.71429	7	2	1	1
183	41	2	2	4	9	10	36	24	3	2.71429	7	3	0	1
183	41	2	2	4	9	10	36	24	3	2.71429	7	4	1	1
183	41	2	2	4	9	10	36	24	3	2.71429	7	5	1	1
183	41	2	2	4	9	10	36	24	3	2.71429	7	6	1	1
183	41	2	2	4	9	10	36	24	3	2.71429	7	7	1	1
183	41	2	2	4	9	10	36	24	3	2.71429	7	8	1	1
183	41	2	2	4	9	10	36	24	3	2.71429	7	9	1	1
183	41	2	2	4	9	10	36	24	3	2.71429	7	10	1	1
184	49	4	1	4	4	0	34	19	4	1.35714	6	1	1	0
184	49	4	1	4	4	0	34	19	4	1.35714	6	2	1	0
184	49	4	1	4	4	0	34	19	4	1.35714	6	3	1	0
184	49	4	1	4	4	0	34	19	4	1.35714	6	4	0	0
184	49	4	1	4	4	0	34	19	4	1.35714	6	5	0	0
184	49	4	1	4	4	0	34	19	4	1.35714	6	6	1	0
184	49	4	1	4	4	0	34	19	4	1.35714	6	7	0	0
184	49	4	1	4	4	0	34	19	4	1.35714	6	8	0	0
184	49	4	1	4	4	0	34	19	4	1.35714	6	9	0	0
184	49	4	1	4	4	0	34	19	4	1.35714	6	10	0	0
185	33	3	1	3	8	0	16	18	1	1.28571	8	1	1	0
185	33	3	1	3	8	0	16	18	1	1.28571	8	2	1	0
185	33	3	1	3	8	0	16	18	1	1.28571	8	3	0	0
185	33	3	1	3	8	0	16	18	1	1.28571	8	4	0	0
185	33	3	1	3	8	0	16	18	1	1.28571	8	5	1	0
185	33	3	1	3	8	0	16	18	1	1.28571	8	6	1	0
185	33	3	1	3	8	0	16	18	1	1.28571	8	7	1	0
185	33	3	1	3	8	0	16	18	1	1.28571	8	8	1	0
185	33	3	1	3	8	0	16	18	1	1.28571	8	9	1	0
185	33	3	1	3	8	0	16	18	1	1.28571	8	10	1	0
186	50	4	0	3	7	0	36	25	4	1.71429	6	1	1	0
186	50	4	0	3	7	0	36	25	4	1.71429	6	2	1	0
186	50	4	0	3	7	0	36	25	4	1.71429	6	3	0	0
186	50	4	0	3	7	0	36	25	4	1.71429	6	4	1	0
186	50	4	0	3	7	0	36	25	4	1.71429	6	5	0	0
186	50	4	0	3	7	0	36	25	4	1.71429	6	6	1	0
186	50	4	0	3	7	0	36	25	4	1.71429	6	7	0	0
186	50	4	0	3	7	0	36	25	4	1.71429	6	8	1	0
186	50	4	0	3	7	0	36	25	4	1.71429	6	9	1	0
186	50	4	0	3	7	0	36	25	4	1.71429	6	10	1	0
187	36	5	0	2	7	0	32	21	4	1.14286	10	1	1	0
187	36	5	0	2	7	0	32	21	4	1.14286	10	2	1	0
187	36	5	0	2	7	0	32	21	4	1.14286	10	3	0	0
187	36	5	0	2	7	0	32	21	4	1.14286	10	4	0	0
187	36	5	0	2	7	0	32	21	4	1.14286	10	5	1	0
187	36	5	0	2	7	0	32	21	4	1.14286	10	6	1	0
187	36	5	0	2	7	0	32	21	4	1.14286	10	7	0	0
187	36	5	0	2	7	0	32	21	4	1.14286	10	8	1	0
187	36	5	0	2	7	0	32	21	4	1.14286	10	9	1	0
187	36	5	0	2	7	0	32	21	4	1.14286	10	10	1	0
188	31	2	1	5	8	10	42	16	2	4.57143	10	1	1	1
188	31	2	1	5	8	10	42	16	2	4.57143	10	2	1	1
188	31	2	1	5	8	10	42	16	2	4.57143	10	3	0	1
188	31	2	1	5	8	10	42	16	2	4.57143	10	4	0	1
188	31	2	1	5	8	10	42	16	2	4.57143	10	5	1	1
188	31	2	1	5	8	10	42	16	2	4.57143	10	6	1	1
188	31	2	1	5	8	10	42	16	2	4.57143	10	7	1	1
188	31	2	1	5	8	10	42	16	2	4.57143	10	8	1	1
188	31	2	1	5	8	10	42	16	2	4.57143	10	9	1	1
188	31	2	1	5	8	10	42	16	2	4.57143	10	10	1	1
189	37	4	1	5	6	0	28	20	3	1	6	1	0	0
189	37	4	1	5	6	0	28	20	3	1	6	2	1	0
189	37	4	1	5	6	0	28	20	3	1	6	3	1	0
189	37	4	1	5	6	0	28	20	3	1	6	4	1	0
189	37	4	1	5	6	0	28	20	3	1	6	5	1	0
189	37	4	1	5	6	0	28	20	3	1	6	6	1	0
189	37	4	1	5	6	0	28	20	3	1	6	7	0	0
189	37	4	1	5	6	0	28	20	3	1	6	8	1	0
189	37	4	1	5	6	0	28	20	3	1	6	9	0	0
189	37	4	1	5	6	0	28	20	3	1	6	10	0	0
190	28	4	0	5	5	6	43	17	4	1.92857	12	1	0	1
190	28	4	0	5	5	6	43	17	4	1.92857	12	2	1	1
190	28	4	0	5	5	6	43	17	4	1.92857	12	3	0	1
190	28	4	0	5	5	6	43	17	4	1.92857	12	4		0
190	28	4	0	5	5	6	43	17	4	1.92857	12	5	0	1
190	28	4	0	5	5	6	43	17	4	1.92857	12	6	1	1
190	28	4	0	5	5	6	43	17	4	1.92857	12	7	1	0
190	28	4	0	5	5	6	43	17	4	1.92857	12	8	1	1
190	28	4	0	5	5	6	43	17	4	1.92857	12	9	1	0
190	28	4	0	5	5	6	43	17	4	1.92857	12	10	0	0
191	44	4	1	5	7	0	35	17	3	1.78571	9	1	1	0
191	44	4	1	5	7	0	35	17	3	1.78571	9	2	1	0
191	44	4	1	5	7	0	35	17	3	1.78571	9	3	0	0
191	44	4	1	5	7	0	35	17	3	1.78571	9	4	1	0
191	44	4	1	5	7	0	35	17	3	1.78571	9	5	0	0
191	44	4	1	5	7	0	35	17	3	1.78571	9	6	1	0
191	44	4	1	5	7	0	35	17	3	1.78571	9	7	1	0
191	44	4	1	5	7	0	35	17	3	1.78571	9	8	1	0
191	44	4	1	5	7	0	35	17	3	1.78571	9	9	0	0
191	44	4	1	5	7	0	35	17	3	1.78571	9	10	1	0
192	40	4	2	6	2	0	27	12	1	1	4	1	0	0
192	40	4	2	6	2	0	27	12	1	1	4	2	0	0
192	40	4	2	6	2	0	27	12	1	1	4	3	1	0
192	40	4	2	6	2	0	27	12	1	1	4	4	1	0
192	40	4	2	6	2	0	27	12	1	1	4	5	0	0
192	40	4	2	6	2	0	27	12	1	1	4	6	0	0
192	40	4	2	6	2	0	27	12	1	1	4	7	0	0
192	40	4	2	6	2	0	27	12	1	1	4	8	0	0
192	40	4	2	6	2	0	27	12	1	1	4	9	0	0
192	40	4	2	6	2	0	27	12	1	1	4	10	0	0
193	50	4	2	4	8	0	34	13	3	1.28571	8	1	1	0
193	50	4	2	4	8	0	34	13	3	1.28571	8	2	1	0
193	50	4	2	4	8	0	34	13	3	1.28571	8	3	0	0
193	50	4	2	4	8	0	34	13	3	1.28571	8	4	0	0
193	50	4	2	4	8	0	34	13	3	1.28571	8	5	1	0
193	50	4	2	4	8	0	34	13	3	1.28571	8	6	1	0
193	50	4	2	4	8	0	34	13	3	1.28571	8	7	1	0
193	50	4	2	4	8	0	34	13	3	1.28571	8	8	1	0
193	50	4	2	4	8	0	34	13	3	1.28571	8	9	1	0
193	50	4	2	4	8	0	34	13	3	1.28571	8	10	1	0
194	40	4	1	6	8	0	39	16	2	1.78571	6	1	1	0
194	40	4	1	6	8	0	39	16	2	1.78571	6	2	1	0
194	40	4	1	6	8	0	39	16	2	1.78571	6	3	0	0
194	40	4	1	6	8	0	39	16	2	1.78571	6	4	0	0
194	40	4	1	6	8	0	39	16	2	1.78571	6	5	1	0
194	40	4	1	6	8	0	39	16	2	1.78571	6	6	1	0
194	40	4	1	6	8	0	39	16	2	1.78571	6	7	1	0
194	40	4	1	6	8	0	39	16	2	1.78571	6	8	1	0
194	40	4	1	6	8	0	39	16	2	1.78571	6	9	1	0
194	40	4	1	6	8	0	39	16	2	1.78571	6	10	1	0
195	39	4	2	4	7	0	37	20	3	1.85714	5	1	1	0
195	39	4	2	4	7	0	37	20	3	1.85714	5	2	1	0
195	39	4	2	4	7	0	37	20	3	1.85714	5	3	0	0
195	39	4	2	4	7	0	37	20	3	1.85714	5	4	1	0
195	39	4	2	4	7	0	37	20	3	1.85714	5	5	1	0
195	39	4	2	4	7	0	37	20	3	1.85714	5	6	1	0
195	39	4	2	4	7	0	37	20	3	1.85714	5	7	0	0
195	39	4	2	4	7	0	37	20	3	1.85714	5	8	1	0
195	39	4	2	4	7	0	37	20	3	1.85714	5	9	0	0
195	39	4	2	4	7	0	37	20	3	1.85714	5	10	1	0
196	39	5	2	5	9	3	52	20	2	1.35714	5	1	1	0
196	39	5	2	5	9	3	52	20	2	1.35714	5	2	1	0
196	39	5	2	5	9	3	52	20	2	1.35714	5	3	1	1
196	39	5	2	5	9	3	52	20	2	1.35714	5	4	1	1
196	39	5	2	5	9	3	52	20	2	1.35714	5	5	1	0
196	39	5	2	5	9	3	52	20	2	1.35714	5	6	1	0
196	39	5	2	5	9	3	52	20	2	1.35714	5	7	1	0
196	39	5	2	5	9	3	52	20	2	1.35714	5	8	0	0
196	39	5	2	5	9	3	52	20	2	1.35714	5	9	1	0
196	39	5	2	5	9	3	52	20	2	1.35714	5	10	1	1
197	40	4	2	3	6	2	23	16	4	1.14286	7	1	1	1
197	40	4	2	3	6	2	23	16	4	1.14286	7	2	1	0
197	40	4	2	3	6	2	23	16	4	1.14286	7	3	1	0
197	40	4	2	3	6	2	23	16	4	1.14286	7	4	0	1
197	40	4	2	3	6	2	23	16	4	1.14286	7	5	1	0
197	40	4	2	3	6	2	23	16	4	1.14286	7	6	0	0
197	40	4	2	3	6	2	23	16	4	1.14286	7	7	0	0
197	40	4	2	3	6	2	23	16	4	1.14286	7	8	1	0
197	40	4	2	3	6	2	23	16	4	1.14286	7	9	0	0
197	40	4	2	3	6	2	23	16	4	1.14286	7	10	1	0
198	31	4	0	1	6	0	46	19	1	1.07143	8	1	1	0
198	31	4	0	1	6	0	46	19	1	1.07143	8	2	1	0
198	31	4	0	1	6	0	46	19	1	1.07143	8	3	0	0
198	31	4	0	1	6	0	46	19	1	1.07143	8	4	0	0
198	31	4	0	1	6	0	46	19	1	1.07143	8	5	1	0
198	31	4	0	1	6	0	46	19	1	1.07143	8	6	1	0
198	31	4	0	1	6	0	46	19	1	1.07143	8	7	0	0
198	31	4	0	1	6	0	46	19	1	1.07143	8	8	1	0
198	31	4	0	1	6	0	46	19	1	1.07143	8	9	0	0
198	31	4	0	1	6	0	46	19	1	1.07143	8	10	1	0
199	40	2	1	3	7	0	19	17	1	1.21429	7	1	1	0
199	40	2	1	3	7	0	19	17	1	1.21429	7	2	1	0
199	40	2	1	3	7	0	19	17	1	1.21429	7	3	1	0
199	40	2	1	3	7	0	19	17	1	1.21429	7	4	0	0
199	40	2	1	3	7	0	19	17	1	1.21429	7	5	0	0
199	40	2	1	3	7	0	19	17	1	1.21429	7	6	1	0
199	40	2	1	3	7	0	19	17	1	1.21429	7	7	0	0
199	40	2	1	3	7	0	19	17	1	1.21429	7	8	1	0
199	40	2	1	3	7	0	19	17	1	1.21429	7	9	1	0
199	40	2	1	3	7	0	19	17	1	1.21429	7	10	1	0
200	37	4	1	3	6	0	27	15	4	1.21429	10	1	1	0
200	37	4	1	3	6	0	27	15	4	1.21429	10	2	1	0
200	37	4	1	3	6	0	27	15	4	1.21429	10	3	0	0
200	37	4	1	3	6	0	27	15	4	1.21429	10	4	0	0
200	37	4	1	3	6	0	27	15	4	1.21429	10	5	1	0
200	37	4	1	3	6	0	27	15	4	1.21429	10	6	1	0
200	37	4	1	3	6	0	27	15	4	1.21429	10	7	0	0
200	37	4	1	3	6	0	27	15	4	1.21429	10	8	1	0
200	37	4	1	3	6	0	27	15	4	1.21429	10	9	0	0
[truncated: 771 more rows]

## Sheet: Hárok2
SOI total	Pornography Consumption	Sexual Harassment	Media Exposure	Breast Shape	Breast Satisfaction Picture	Breast Satisfaction Items	Silicon implants	Wearing Bra Publicly	Wearing Bra at Home	Breast Size
27	1	2.35714	19	3	4	4	0	1	5	3
27	1	2.35714	19	3	4	4	0	1	5	3
27	1	2.35714	19	3	4	4	0	1	5	3
27	1	2.35714	19	3	4	4	0	1	5	3
27	1	2.35714	19	3	4	4	0	1	5	3
27	1	2.35714	19	3	4	4	0	1	5	3
27	1	2.35714	19	3	4	4	0	1	5	3
27	1	2.35714	19	3	4	4	0	1	5	3
27	1	2.35714	19	3	4	4	0	1	5	3
27	1	2.35714	19	3	4	4	0	1	5	3
27	1	2.07143	15	4	2	2	0	1	5	1
27	1	2.07143	15	4	2	2	0	1	5	1
27	1	2.07143	15	4	2	2	0	1	5	1
27	1	2.07143	15	4	2	2	0	1	5	1
27	1	2.07143	15	4	2	2	0	1	5	1
27	1	2.07143	15	4	2	2	0	1	5	1
27	1	2.07143	15	4	2	2	0	1	5	1
27	1	2.07143	15	4	2	2	0	1	5	1
27	1	2.07143	15	4	2	2	0	1	5	1
27	1	2.07143	15	4	2	2	0	1	5	1
32	1	2.42857	11	4	-3	6	1	2	4	10
32	1	2.42857	11	4	-3	6	1	2	4	10
32	1	2.42857	11	4	-3	6	1	2	4	10
32	1	2.42857	11	4	-3	6	1	2	4	10
32	1	2.42857	11	4	-3	6	1	2	4	10
32	1	2.42857	11	4	-3	6	1	2	4	10
32	1	2.42857	11	4	-3	6	1	2	4	10
32	1	2.42857	11	4	-3	6	1	2	4	10
32	1	2.42857	11	4	-3	6	1	2	4	10
32	1	2.42857	11	4	-3	6	1	2	4	10
29	1	1	25	3	-4	3	0	1	5	7
29	1	1	25	3	-4	3	0	1	5	7
29	1	1	25	3	-4	3	0	1	5	7
29	1	1	25	3	-4	3	0	1	5	7
29	1	1	25	3	-4	3	0	1	5	7
29	1	1	25	3	-4	3	0	1	5	7
29	1	1	25	3	-4	3	0	1	5	7
29	1	1	25	3	-4	3	0	1	5	7
29	1	1	25	3	-4	3	0	1	5	7
29	1	1	25	3	-4	3	0	1	5	7
29	1	1	23	4	4	6	0	1	1	2
29	1	1	23	4	4	6	0	1	1	2
29	1	1	23	4	4	6	0	1	1	2
29	1	1	23	4	4	6	0	1	1	2
29	1	1	23	4	4	6	0	1	1	2
29	1	1	23	4	4	6	0	1	1	2
29	1	1	23	4	4	6	0	1	1	2
29	1	1	23	4	4	6	0	1	1	2
29	1	1	23	4	4	6	0	1	1	2
29	1	1	23	4	4	6	0	1	1	2
18	1	1.64286	19	4	1	2.5	0	1	1	6
18	1	1.64286	19	4	1	2.5	0	1	1	6
18	1	1.64286	19	4	1	2.5	0	1	1	6
18	1	1.64286	19	4	1	2.5	0	1	1	6
18	1	1.64286	19	4	1	2.5	0	1	1	6
18	1	1.64286	19	4	1	2.5	0	1	1	6
18	1	1.64286	19	4	1	2.5	0	1	1	6
18	1	1.64286	19	4	1	2.5	0	1	1	6
18	1	1.64286	19	4	1	2.5	0	1	1	6
18	1	1.64286	19	4	1	2.5	0	1	1	6
24	1	2.57143	26	4	0	6	0	1	2	8
24	1	2.57143	26	4	0	6	0	1	2	8
24	1	2.57143	26	4	0	6	0	1	2	8
24	1	2.57143	26	4	0	6	0	1	2	8
24	1	2.57143	26	4	0	6	0	1	2	8
24	1	2.57143	26	4	0	6	0	1	2	8
24	1	2.57143	26	4	0	6	0	1	2	8
24	1	2.57143	26	4	0	6	0	1	2	8
24	1	2.57143	26	4	0	6	0	1	2	8
24	1	2.57143	26	4	0	6	0	1	2	8
23	1	2.21429	13	2	-7	3.5	0	1	5	10
23	1	2.21429	13	2	-7	3.5	0	1	5	10
23	1	2.21429	13	2	-7	3.5	0	1	5	10
23	1	2.21429	13	2	-7	3.5	0	1	5	10
23	1	2.21429	13	2	-7	3.5	0	1	5	10
23	1	2.21429	13	2	-7	3.5	0	1	5	10
23	1	2.21429	13	2	-7	3.5	0	1	5	10
23	1	2.21429	13	2	-7	3.5	0	1	5	10
23	1	2.21429	13	2	-7	3.5	0	1	5	10
23	1	2.21429	13	2	-7	3.5	0	1	5	10
32	1	2.35714	21	4	2	6	0	2	2	1
32	1	2.35714	21	4	2	6	0	2	2	1
32	1	2.35714	21	4	2	6	0	2	2	1
32	1	2.35714	21	4	2	6	0	2	2	1
32	1	2.35714	21	4	2	6	0	2	2	1
32	1	2.35714	21	4	2	6	0	2	2	1
32	1	2.35714	21	4	2	6	0	2	2	1
32	1	2.35714	21	4	2	6	0	2	2	1
32	1	2.35714	21	4	2	6	0	2	2	1
32	1	2.35714	21	4	2	6	0	2	2	1
23	1	3.35714	17	2	-7	2.5	0	1	3	9
23	1	3.35714	17	2	-7	2.5	0	1	3	9
23	1	3.35714	17	2	-7	2.5	0	1	3	9
23	1	3.35714	17	2	-7	2.5	0	1	3	9
23	1	3.35714	17	2	-7	2.5	0	1	3	9
23	1	3.35714	17	2	-7	2.5	0	1	3	9
23	1	3.35714	17	2	-7	2.5	0	1	3	9
23	1	3.35714	17	2	-7	2.5	0	1	3	9
23	1	3.35714	17	2	-7	2.5	0	1	3	9
23	1	3.35714	17	2	-7	2.5	0	1	3	9
38	2	3.85714	21	2	1	5	0	2	5	5
38	2	3.85714	21	2	1	5	0	2	5	5
38	2	3.85714	21	2	1	5	0	2	5	5
38	2	3.85714	21	2	1	5	0	2	5	5
38	2	3.85714	21	2	1	5	0	2	5	5
38	2	3.85714	21	2	1	5	0	2	5	5
38	2	3.85714	21	2	1	5	0	2	5	5
38	2	3.85714	21	2	1	5	0	2	5	5
38	2	3.85714	21	2	1	5	0	2	5	5
38	2	3.85714	21	2	1	5	0	2	5	5
28	1	3.42857	15	2	0	4	0	1	5	8
28	1	3.42857	15	2	0	4	0	1	5	8
28	1	3.42857	15	2	0	4	0	1	5	8
28	1	3.42857	15	2	0	4	0	1	5	8
28	1	3.42857	15	2	0	4	0	1	5	8
28	1	3.42857	15	2	0	4	0	1	5	8
28	1	3.42857	15	2	0	4	0	1	5	8
28	1	3.42857	15	2	0	4	0	1	5	8
28	1	3.42857	15	2	0	4	0	1	5	8
28	1	3.42857	15	2	0	4	0	1	5	8
16	1	3.71429	18	1	6	4	0	2	4	2
16	1	3.71429	18	1	6	4	0	2	4	2
16	1	3.71429	18	1	6	4	0	2	4	2
16	1	3.71429	18	1	6	4	0	2	4	2
16	1	3.71429	18	1	6	4	0	2	4	2
16	1	3.71429	18	1	6	4	0	2	4	2
16	1	3.71429	18	1	6	4	0	2	4	2
16	1	3.71429	18	1	6	4	0	2	4	2
16	1	3.71429	18	1	6	4	0	2	4	2
16	1	3.71429	18	1	6	4	0	2	4	2
25	2	1.85714	14	2	-4	3	0	1	2	11
25	2	1.85714	14	2	-4	3	0	1	2	11
25	2	1.85714	14	2	-4	3	0	1	2	11
25	2	1.85714	14	2	-4	3	0	1	2	11
25	2	1.85714	14	2	-4	3	0	1	2	11
25	2	1.85714	14	2	-4	3	0	1	2	11
25	2	1.85714	14	2	-4	3	0	1	2	11
25	2	1.85714	14	2	-4	3	0	1	2	11
25	2	1.85714	14	2	-4	3	0	1	2	11
25	2	1.85714	14	2	-4	3	0	1	2	11
28	1	2.5	20	1	-7	1	0	1	1	13
28	1	2.5	20	1	-7	1	0	1	1	13
28	1	2.5	20	1	-7	1	0	1	1	13
28	1	2.5	20	1	-7	1	0	1	1	13
28	1	2.5	20	1	-7	1	0	1	1	13
28	1	2.5	20	1	-7	1	0	1	1	13
28	1	2.5	20	1	-7	1	0	1	1	13
28	1	2.5	20	1	-7	1	0	1	1	13
28	1	2.5	20	1	-7	1	0	1	1	13
28	1	2.5	20	1	-7	1	0	1	1	13
36	3	3.21429	14	2	1	2	0	1	2	7
36	3	3.21429	14	2	1	2	0	1	2	7
36	3	3.21429	14	2	1	2	0	1	2	7
36	3	3.21429	14	2	1	2	0	1	2	7
36	3	3.21429	14	2	1	2	0	1	2	7
36	3	3.21429	14	2	1	2	0	1	2	7
36	3	3.21429	14	2	1	2	0	1	2	7
36	3	3.21429	14	2	1	2	0	1	2	7
36	3	3.21429	14	2	1	2	0	1	2	7
36	3	3.21429	14	2	1	2	0	1	2	7
35	2	1.57143	15	2	-3	2.5	0	1	2	11
35	2	1.57143	15	2	-3	2.5	0	1	2	11
35	2	1.57143	15	2	-3	2.5	0	1	2	11
35	2	1.57143	15	2	-3	2.5	0	1	2	11
35	2	1.57143	15	2	-3	2.5	0	1	2	11
35	2	1.57143	15	2	-3	2.5	0	1	2	11
35	2	1.57143	15	2	-3	2.5	0	1	2	11
35	2	1.57143	15	2	-3	2.5	0	1	2	11
35	2	1.57143	15	2	-3	2.5	0	1	2	11
35	2	1.57143	15	2	-3	2.5	0	1	2	11
35	1	1.35714	13	3	7	4.5	0	1	2	3
35	1	1.35714	13	3	7	4.5	0	1	2	3
35	1	1.35714	13	3	7	4.5	0	1	2	3
35	1	1.35714	13	3	7	4.5	0	1	2	3
35	1	1.35714	13	3	7	4.5	0	1	2	3
35	1	1.35714	13	3	7	4.5	0	1	2	3
35	1	1.35714	13	3	7	4.5	0	1	2	3
35	1	1.35714	13	3	7	4.5	0	1	2	3
35	1	1.35714	13	3	7	4.5	0	1	2	3
35	1	1.35714	13	3	7	4.5	0	1	2	3
27	2	3.28571	15	2	-4	4	0	1	2	12
27	2	3.28571	15	2	-4	4	0	1	2	12
27	2	3.28571	15	2	-4	4	0	1	2	12
27	2	3.28571	15	2	-4	4	0	1	2	12
27	2	3.28571	15	2	-4	4	0	1	2	12
27	2	3.28571	15	2	-4	4	0	1	2	12
27	2	3.28571	15	2	-4	4	0	1	2	12
27	2	3.28571	15	2	-4	4	0	1	2	12
27	2	3.28571	15	2	-4	4	0	1	2	12
27	2	3.28571	15	2	-4	4	0	1	2	12
23	1	3.42857	14	1	-11	2	0	1	1	14
23	1	3.42857	14	1	-11	2	0	1	1	14
23	1	3.42857	14	1	-11	2	0	1	1	14
23	1	3.42857	14	1	-11	2	0	1	1	14
23	1	3.42857	14	1	-11	2	0	1	1	14
23	1	3.42857	14	1	-11	2	0	1	1	14
23	1	3.42857	14	1	-11	2	0	1	1	14
23	1	3.42857	14	1	-11	2	0	1	1	14
23	1	3.42857	14	1	-11	2	0	1	1	14
23	1	3.42857	14	1	-11	2	0	1	1	14
19	1	4	12	4	0	6	0	1	4	2
19	1	4	12	4	0	6	0	1	4	2
19	1	4	12	4	0	6	0	1	4	2
19	1	4	12	4	0	6	0	1	4	2
19	1	4	12	4	0	6	0	1	4	2
19	1	4	12	4	0	6	0	1	4	2
19	1	4	12	4	0	6	0	1	4	2
19	1	4	12	4	0	6	0	1	4	2
19	1	4	12	4	0	6	0	1	4	2
19	1	4	12	4	0	6	0	1	4	2
12	1	3.64286	18	3	3	5	0	1	5	4
12	1	3.64286	18	3	3	5	0	1	5	4
12	1	3.64286	18	3	3	5	0	1	5	4
12	1	3.64286	18	3	3	5	0	1	5	4
12	1	3.64286	18	3	3	5	0	1	5	4
12	1	3.64286	18	3	3	5	0	1	5	4
12	1	3.64286	18	3	3	5	0	1	5	4
12	1	3.64286	18	3	3	5	0	1	5	4
12	1	3.64286	18	3	3	5	0	1	5	4
12	1	3.64286	18	3	3	5	0	1	5	4
27	2	2.92857	16	1	4	2	0	1	2	1
27	2	2.92857	16	1	4	2	0	1	2	1
27	2	2.92857	16	1	4	2	0	1	2	1
27	2	2.92857	16	1	4	2	0	1	2	1
27	2	2.92857	16	1	4	2	0	1	2	1
27	2	2.92857	16	1	4	2	0	1	2	1
27	2	2.92857	16	1	4	2	0	1	2	1
27	2	2.92857	16	1	4	2	0	1	2	1
27	2	2.92857	16	1	4	2	0	1	2	1
27	2	2.92857	16	1	4	2	0	1	2	1
32	1	1.64286	21	4	5	4	0	2	5	2
32	1	1.64286	21	4	5	4	0	2	5	2
32	1	1.64286	21	4	5	4	0	2	5	2
32	1	1.64286	21	4	5	4	0	2	5	2
32	1	1.64286	21	4	5	4	0	2	5	2
32	1	1.64286	21	4	5	4	0	2	5	2
32	1	1.64286	21	4	5	4	0	2	5	2
32	1	1.64286	21	4	5	4	0	2	5	2
32	1	1.64286	21	4	5	4	0	2	5	2
32	1	1.64286	21	4	5	4	0	2	5	2
27	1	2.42857	19	4	1	5	0	2	4	2
27	1	2.42857	19	4	1	5	0	2	4	2
27	1	2.42857	19	4	1	5	0	2	4	2
27	1	2.42857	19	4	1	5	0	2	4	2
27	1	2.42857	19	4	1	5	0	2	4	2
27	1	2.42857	19	4	1	5	0	2	4	2
27	1	2.42857	19	4	1	5	0	2	4	2
27	1	2.42857	19	4	1	5	0	2	4	2
27	1	2.42857	19	4	1	5	0	2	4	2
27	1	2.42857	19	4	1	5	0	2	4	2
47	2	2.64286	19	4	8	3	0	1	5	3
47	2	2.64286	19	4	8	3	0	1	5	3
47	2	2.64286	19	4	8	3	0	1	5	3
47	2	2.64286	19	4	8	3	0	1	5	3
47	2	2.64286	19	4	8	3	0	1	5	3
47	2	2.64286	19	4	8	3	0	1	5	3
47	2	2.64286	19	4	8	3	0	1	5	3
47	2	2.64286	19	4	8	3	0	1	5	3
47	2	2.64286	19	4	8	3	0	1	5	3
47	2	2.64286	19	4	8	3	0	1	5	3
37	2	2.14286	18	1	-6	4	0	1	1	14
37	2	2.14286	18	1	-6	4	0	1	1	14
37	2	2.14286	18	1	-6	4	0	1	1	14
37	2	2.14286	18	1	-6	4	0	1	1	14
37	2	2.14286	18	1	-6	4	0	1	1	14
37	2	2.14286	18	1	-6	4	0	1	1	14
37	2	2.14286	18	1	-6	4	0	1	1	14
37	2	2.14286	18	1	-6	4	0	1	1	14
37	2	2.14286	18	1	-6	4	0	1	1	14
37	2	2.14286	18	1	-6	4	0	1	1	14
29	1	2.07143	22	4	1	6.5	0	1	5	2
29	1	2.07143	22	4	1	6.5	0	1	5	2
29	1	2.07143	22	4	1	6.5	0	1	5	2
29	1	2.07143	22	4	1	6.5	0	1	5	2
29	1	2.07143	22	4	1	6.5	0	1	5	2
29	1	2.07143	22	4	1	6.5	0	1	5	2
29	1	2.07143	22	4	1	6.5	0	1	5	2
29	1	2.07143	22	4	1	6.5	0	1	5	2
29	1	2.07143	22	4	1	6.5	0	1	5	2
29	1	2.07143	22	4	1	6.5	0	1	5	2
25	1	4	20	3	-3	4.5	0	1	1	10
25	1	4	20	3	-3	4.5	0	1	1	10
25	1	4	20	3	-3	4.5	0	1	1	10
25	1	4	20	3	-3	4.5	0	1	1	10
25	1	4	20	3	-3	4.5	0	1	1	10
25	1	4	20	3	-3	4.5	0	1	1	10
25	1	4	20	3	-3	4.5	0	1	1	10
25	1	4	20	3	-3	4.5	0	1	1	10
25	1	4	20	3	-3	4.5	0	1	1	10
25	1	4	20	3	-3	4.5	0	1	1	10
34	1	3	17	4	0	6	0	1	4	2
34	1	3	17	4	0	6	0	1	4	2
34	1	3	17	4	0	6	0	1	4	2
34	1	3	17	4	0	6	0	1	4	2
34	1	3	17	4	0	6	0	1	4	2
34	1	3	17	4	0	6	0	1	4	2
34	1	3	17	4	0	6	0	1	4	2
34	1	3	17	4	0	6	0	1	4	2
34	1	3	17	4	0	6	0	1	4	2
34	1	3	17	4	0	6	0	1	4	2
18	2	2.21429	16	2	0	6	0	1	4	7
18	2	2.21429	16	2	0	6	0	1	4	7
18	2	2.21429	16	2	0	6	0	1	4	7
18	2	2.21429	16	2	0	6	0	1	4	7
18	2	2.21429	16	2	0	6	0	1	4	7
18	2	2.21429	16	2	0	6	0	1	4	7
18	2	2.21429	16	2	0	6	0	1	4	7
18	2	2.21429	16	2	0	6	0	1	4	7
18	2	2.21429	16	2	0	6	0	1	4	7
18	2	2.21429	16	2	0	6	0	1	4	7
40	1	3	19	2	0	5	0	1	1	10
40	1	3	19	2	0	5	0	1	1	10
40	1	3	19	2	0	5	0	1	1	10
40	1	3	19	2	0	5	0	1	1	10
40	1	3	19	2	0	5	0	1	1	10
40	1	3	19	2	0	5	0	1	1	10
40	1	3	19	2	0	5	0	1	1	10
40	1	3	19	2	0	5	0	1	1	10
40	1	3	19	2	0	5	0	1	1	10
40	1	3	19	2	0	5	0	1	1	10
25	2	3.28571	19	2	-2	5	0	1	3	6
25	2	3.28571	19	2	-2	5	0	1	3	6
25	2	3.28571	19	2	-2	5	0	1	3	6
25	2	3.28571	19	2	-2	5	0	1	3	6
25	2	3.28571	19	2	-2	5	0	1	3	6
25	2	3.28571	19	2	-2	5	0	1	3	6
25	2	3.28571	19	2	-2	5	0	1	3	6
25	2	3.28571	19	2	-2	5	0	1	3	6
25	2	3.28571	19	2	-2	5	0	1	3	6
25	2	3.28571	19	2	-2	5	0	1	3	6
30	1	2.21429	22	2	0	3.5	0	1	5	9
30	1	2.21429	22	2	0	3.5	0	1	5	9
30	1	2.21429	22	2	0	3.5	0	1	5	9
30	1	2.21429	22	2	0	3.5	0	1	5	9
30	1	2.21429	22	2	0	3.5	0	1	5	9
30	1	2.21429	22	2	0	3.5	0	1	5	9
30	1	2.21429	22	2	0	3.5	0	1	5	9
30	1	2.21429	22	2	0	3.5	0	1	5	9
30	1	2.21429	22	2	0	3.5	0	1	5	9
30	1	2.21429	22	2	0	3.5	0	1	5	9
69	1	1.14286	18	2	4	3.5	0	1	1	7
69	1	1.14286	18	2	4	3.5	0	1	1	7
69	1	1.14286	18	2	4	3.5	0	1	1	7
69	1	1.14286	18	2	4	3.5	0	1	1	7
69	1	1.14286	18	2	4	3.5	0	1	1	7
69	1	1.14286	18	2	4	3.5	0	1	1	7
69	1	1.14286	18	2	4	3.5	0	1	1	7
69	1	1.14286	18	2	4	3.5	0	1	1	7
69	1	1.14286	18	2	4	3.5	0	1	1	7
69	1	1.14286	18	2	4	3.5	0	1	1	7
26	1	3.28571	14	2	0	5.5	0	1	1	7
26	1	3.28571	14	2	0	5.5	0	1	1	7
26	1	3.28571	14	2	0	5.5	0	1	1	7
26	1	3.28571	14	2	0	5.5	0	1	1	7
26	1	3.28571	14	2	0	5.5	0	1	1	7
26	1	3.28571	14	2	0	5.5	0	1	1	7
26	1	3.28571	14	2	0	5.5	0	1	1	7
26	1	3.28571	14	2	0	5.5	0	1	1	7
26	1	3.28571	14	2	0	5.5	0	1	1	7
26	1	3.28571	14	2	0	5.5	0	1	1	7
27	1	2.71429	24	2	2	4	0	1	2	7
27	1	2.71429	24	2	2	4	0	1	2	7
27	1	2.71429	24	2	2	4	0	1	2	7
27	1	2.71429	24	2	2	4	0	1	2	7
27	1	2.71429	24	2	2	4	0	1	2	7
27	1	2.71429	24	2	2	4	0	1	2	7
27	1	2.71429	24	2	2	4	0	1	2	7
27	1	2.71429	24	2	2	4	0	1	2	7
27	1	2.71429	24	2	2	4	0	1	2	7
27	1	2.71429	24	2	2	4	0	1	2	7
22	2	2.64286	16	3	3	5	0	1	3	7
22	2	2.64286	16	3	3	5	0	1	3	7
22	2	2.64286	16	3	3	5	0	1	3	7
22	2	2.64286	16	3	3	5	0	1	3	7
22	2	2.64286	16	3	3	5	0	1	3	7
22	2	2.64286	16	3	3	5	0	1	3	7
22	2	2.64286	16	3	3	5	0	1	3	7
22	2	2.64286	16	3	3	5	0	1	3	7
22	2	2.64286	16	3	3	5	0	1	3	7
22	2	2.64286	16	3	3	5	0	1	3	7
25	1	2.14286	14	3	-2	4.5	0	1	3	8
25	1	2.14286	14	3	-2	4.5	0	1	3	8
25	1	2.14286	14	3	-2	4.5	0	1	3	8
25	1	2.14286	14	3	-2	4.5	0	1	3	8
25	1	2.14286	14	3	-2	4.5	0	1	3	8
25	1	2.14286	14	3	-2	4.5	0	1	3	8
25	1	2.14286	14	3	-2	4.5	0	1	3	8
25	1	2.14286	14	3	-2	4.5	0	1	3	8
25	1	2.14286	14	3	-2	4.5	0	1	3	8
25	1	2.14286	14	3	-2	4.5	0	1	3	8
23	1	2.14286	16	4	0	7	1	2	5	7
23	1	2.14286	16	4	0	7	1	2	5	7
23	1	2.14286	16	4	0	7	1	2	5	7
23	1	2.14286	16	4	0	7	1	2	5	7
23	1	2.14286	16	4	0	7	1	2	5	7
23	1	2.14286	16	4	0	7	1	2	5	7
23	1	2.14286	16	4	0	7	1	2	5	7
23	1	2.14286	16	4	0	7	1	2	5	7
23	1	2.14286	16	4	0	7	1	2	5	7
23	1	2.14286	16	4	0	7	1	2	5	7
40	1	1.35714	14	2	2	5.5	0	1	1	8
40	1	1.35714	14	2	2	5.5	0	1	1	8
40	1	1.35714	14	2	2	5.5	0	1	1	8
40	1	1.35714	14	2	2	5.5	0	1	1	8
40	1	1.35714	14	2	2	5.5	0	1	1	8
40	1	1.35714	14	2	2	5.5	0	1	1	8
40	1	1.35714	14	2	2	5.5	0	1	1	8
40	1	1.35714	14	2	2	5.5	0	1	1	8
40	1	1.35714	14	2	2	5.5	0	1	1	8
40	1	1.35714	14	2	2	5.5	0	1	1	8
12	1	1.07143	9	2	0	7	1	2	5	8
12	1	1.07143	9	2	0	7	1	2	5	8
12	1	1.07143	9	2	0	7	1	2	5	8
12	1	1.07143	9	2	0	7	1	2	5	8
12	1	1.07143	9	2	0	7	1	2	5	8
12	1	1.07143	9	2	0	7	1	2	5	8
12	1	1.07143	9	2	0	7	1	2	5	8
12	1	1.07143	9	2	0	7	1	2	5	8
12	1	1.07143	9	2	0	7	1	2	5	8
12	1	1.07143	9	2	0	7	1	2	5	8
24	2	2.14286	16	2	3	5.5	0	1	1	4
24	2	2.14286	16	2	3	5.5	0	1	1	4
24	2	2.14286	16	2	3	5.5	0	1	1	4
24	2	2.14286	16	2	3	5.5	0	1	1	4
24	2	2.14286	16	2	3	5.5	0	1	1	4
24	2	2.14286	16	2	3	5.5	0	1	1	4
24	2	2.14286	16	2	3	5.5	0	1	1	4
24	2	2.14286	16	2	3	5.5	0	1	1	4
24	2	2.14286	16	2	3	5.5	0	1	1	4
24	2	2.14286	16	2	3	5.5	0	1	1	4
43	1	1.14286	23	3	0	6	0	1	3	7
43	1	1.14286	23	3	0	6	0	1	3	7
43	1	1.14286	23	3	0	6	0	1	3	7
43	1	1.14286	23	3	0	6	0	1	3	7
43	1	1.14286	23	3	0	6	0	1	3	7
43	1	1.14286	23	3	0	6	0	1	3	7
43	1	1.14286	23	3	0	6	0	1	3	7
43	1	1.14286	23	3	0	6	0	1	3	7
43	1	1.14286	23	3	0	6	0	1	3	7
43	1	1.14286	23	3	0	6	0	1	3	7
33	1	2.85714	17	4	2	4	0	2	5	3
33	1	2.85714	17	4	2	4	0	2	5	3
33	1	2.85714	17	4	2	4	0	2	5	3
33	1	2.85714	17	4	2	4	0	2	5	3
33	1	2.85714	17	4	2	4	0	2	5	3
33	1	2.85714	17	4	2	4	0	2	5	3
33	1	2.85714	17	4	2	4	0	2	5	3
33	1	2.85714	17	4	2	4	0	2	5	3
33	1	2.85714	17	4	2	4	0	2	5	3
33	1	2.85714	17	4	2	4	0	2	5	3
33	1	2.35714	23	3	3	2.5	0	3	5	2
33	1	2.35714	23	3	3	2.5	0	3	5	2
33	1	2.35714	23	3	3	2.5	0	3	5	2
33	1	2.35714	23	3	3	2.5	0	3	5	2
33	1	2.35714	23	3	3	2.5	0	3	5	2
33	1	2.35714	23	3	3	2.5	0	3	5	2
33	1	2.35714	23	3	3	2.5	0	3	5	2
33	1	2.35714	23	3	3	2.5	0	3	5	2
33	1	2.35714	23	3	3	2.5	0	3	5	2
33	1	2.35714	23	3	3	2.5	0	3	5	2
13	1	2.57143	17	4	4	5	0	1	1	2
13	1	2.57143	17	4	4	5	0	1	1	2
13	1	2.57143	17	4	4	5	0	1	1	2
13	1	2.57143	17	4	4	5	0	1	1	2
13	1	2.57143	17	4	4	5	0	1	1	2
13	1	2.57143	17	4	4	5	0	1	1	2
13	1	2.57143	17	4	4	5	0	1	1	2
13	1	2.57143	17	4	4	5	0	1	1	2
13	1	2.57143	17	4	4	5	0	1	1	2
13	1	2.57143	17	4	4	5	0	1	1	2
33	1	1.42857	22	4	6	2	0	1	5	1
33	1	1.42857	22	4	6	2	0	1	5	1
33	1	1.42857	22	4	6	2	0	1	5	1
33	1	1.42857	22	4	6	2	0	1	5	1
33	1	1.42857	22	4	6	2	0	1	5	1
33	1	1.42857	22	4	6	2	0	1	5	1
33	1	1.42857	22	4	6	2	0	1	5	1
33	1	1.42857	22	4	6	2	0	1	5	1
33	1	1.42857	22	4	6	2	0	1	5	1
33	1	1.42857	22	4	6	2	0	1	5	1
27	1	1.85714	20	4	3	6.5	0	2	5	4
27	1	1.85714	20	4	3	6.5	0	2	5	4
27	1	1.85714	20	4	3	6.5	0	2	5	4
27	1	1.85714	20	4	3	6.5	0	2	5	4
27	1	1.85714	20	4	3	6.5	0	2	5	4
27	1	1.85714	20	4	3	6.5	0	2	5	4
27	1	1.85714	20	4	3	6.5	0	2	5	4
27	1	1.85714	20	4	3	6.5	0	2	5	4
27	1	1.85714	20	4	3	6.5	0	2	5	4
27	1	1.85714	20	4	3	6.5	0	2	5	4
17	1	4.14286	14	2	-5	2	0	1	1	13
17	1	4.14286	14	2	-5	2	0	1	1	13
17	1	4.14286	14	2	-5	2	0	1	1	13
17	1	4.14286	14	2	-5	2	0	1	1	13
17	1	4.14286	14	2	-5	2	0	1	1	13
17	1	4.14286	14	2	-5	2	0	1	1	13
17	1	4.14286	14	2	-5	2	0	1	1	13
17	1	4.14286	14	2	-5	2	0	1	1	13
17	1	4.14286	14	2	-5	2	0	1	1	13
17	1	4.14286	14	2	-5	2	0	1	1	13
12	1	1.28571	23	3	0	7	0	1	2	9
12	1	1.28571	23	3	0	7	0	1	2	9
12	1	1.28571	23	3	0	7	0	1	2	9
12	1	1.28571	23	3	0	7	0	1	2	9
12	1	1.28571	23	3	0	7	0	1	2	9
12	1	1.28571	23	3	0	7	0	1	2	9
12	1	1.28571	23	3	0	7	0	1	2	9
12	1	1.28571	23	3	0	7	0	1	2	9
12	1	1.28571	23	3	0	7	0	1	2	9
12	1	1.28571	23	3	0	7	0	1	2	9
29	4	1.92857	16	4	6	3	0	1	1	1
29	4	1.92857	16	4	6	3	0	1	1	1
29	4	1.92857	16	4	6	3	0	1	1	1
29	4	1.92857	16	4	6	3	0	1	1	1
29	4	1.92857	16	4	6	3	0	1	1	1
29	4	1.92857	16	4	6	3	0	1	1	1
29	4	1.92857	16	4	6	3	0	1	1	1
29	4	1.92857	16	4	6	3	0	1	1	1
29	4	1.92857	16	4	6	3	0	1	1	1
29	4	1.92857	16	4	6	3	0	1	1	1
35	4	1.14286	18	2	-5	3.5	0	1	5	13
35	4	1.14286	18	2	-5	3.5	0	1	5	13
35	4	1.14286	18	2	-5	3.5	0	1	5	13
35	4	1.14286	18	2	-5	3.5	0	1	5	13
35	4	1.14286	18	2	-5	3.5	0	1	5	13
35	4	1.14286	18	2	-5	3.5	0	1	5	13
35	4	1.14286	18	2	-5	3.5	0	1	5	13
35	4	1.14286	18	2	-5	3.5	0	1	5	13
35	4	1.14286	18	2	-5	3.5	0	1	5	13
35	4	1.14286	18	2	-5	3.5	0	1	5	13
27	2	1.21429	22	4	0	6	0	2	4	12
27	2	1.21429	22	4	0	6	0	2	4	12
27	2	1.21429	22	4	0	6	0	2	4	12
27	2	1.21429	22	4	0	6	0	2	4	12
27	2	1.21429	22	4	0	6	0	2	4	12
27	2	1.21429	22	4	0	6	0	2	4	12
27	2	1.21429	22	4	0	6	0	2	4	12
27	2	1.21429	22	4	0	6	0	2	4	12
27	2	1.21429	22	4	0	6	0	2	4	12
27	2	1.21429	22	4	0	6	0	2	4	12
40	2	2.21429	19	2	0	6.5	0	1	4	6
40	2	2.21429	19	2	0	6.5	0	1	4	6
40	2	2.21429	19	2	0	6.5	0	1	4	6
40	2	2.21429	19	2	0	6.5	0	1	4	6
40	2	2.21429	19	2	0	6.5	0	1	4	6
40	2	2.21429	19	2	0	6.5	0	1	4	6
40	2	2.21429	19	2	0	6.5	0	1	4	6
40	2	2.21429	19	2	0	6.5	0	1	4	6
40	2	2.21429	19	2	0	6.5	0	1	4	6
40	2	2.21429	19	2	0	6.5	0	1	4	6
17	1	1.85714	22	3	0	6	0	1	5	3
17	1	1.85714	22	3	0	6	0	1	5	3
17	1	1.85714	22	3	0	6	0	1	5	3
17	1	1.85714	22	3	0	6	0	1	5	3
17	1	1.85714	22	3	0	6	0	1	5	3
17	1	1.85714	22	3	0	6	0	1	5	3
17	1	1.85714	22	3	0	6	0	1	5	3
17	1	1.85714	22	3	0	6	0	1	5	3
17	1	1.85714	22	3	0	6	0	1	5	3
17	1	1.85714	22	3	0	6	0	1	5	3
25	1	1.07143	17	4	0	7	0	3	5	8
25	1	1.07143	17	4	0	7	0	3	5	8
25	1	1.07143	17	4	0	7	0	3	5	8
25	1	1.07143	17	4	0	7	0	3	5	8
25	1	1.07143	17	4	0	7	0	3	5	8
25	1	1.07143	17	4	0	7	0	3	5	8
25	1	1.07143	17	4	0	7	0	3	5	8
25	1	1.07143	17	4	0	7	0	3	5	8
25	1	1.07143	17	4	0	7	0	3	5	8
25	1	1.07143	17	4	0	7	0	3	5	8
32	2	1.64286	15	1	-3	2.5	0	1	4	12
32	2	1.64286	15	1	-3	2.5	0	1	4	12
32	2	1.64286	15	1	-3	2.5	0	1	4	12
32	2	1.64286	15	1	-3	2.5	0	1	4	12
32	2	1.64286	15	1	-3	2.5	0	1	4	12
32	2	1.64286	15	1	-3	2.5	0	1	4	12
32	2	1.64286	15	1	-3	2.5	0	1	4	12
32	2	1.64286	15	1	-3	2.5	0	1	4	12
32	2	1.64286	15	1	-3	2.5	0	1	4	12
32	2	1.64286	15	1	-3	2.5	0	1	4	12
45	2	3.5	17	3	0	6	0	1	1	5
45	2	3.5	17	3	0	6	0	1	1	5
45	2	3.5	17	3	0	6	0	1	1	5
45	2	3.5	17	3	0	6	0	1	1	5
45	2	3.5	17	3	0	6	0	1	1	5
45	2	3.5	17	3	0	6	0	1	1	5
45	2	3.5	17	3	0	6	0	1	1	5
45	2	3.5	17	3	0	6	0	1	1	5
45	2	3.5	17	3	0	6	0	1	1	5
45	2	3.5	17	3	0	6	0	1	1	5
38	1	3	14	2	-5	3	0	3	5	11
38	1	3	14	2	-5	3	0	3	5	11
38	1	3	14	2	-5	3	0	3	5	11
38	1	3	14	2	-5	3	0	3	5	11
38	1	3	14	2	-5	3	0	3	5	11
38	1	3	14	2	-5	3	0	3	5	11
38	1	3	14	2	-5	3	0	3	5	11
38	1	3	14	2	-5	3	0	3	5	11
38	1	3	14	2	-5	3	0	3	5	11
38	1	3	14	2	-5	3	0	3	5	11
23	1	1.57143	16	3	0	7	1	2	4	4
23	1	1.57143	16	3	0	7	1	2	4	4
23	1	1.57143	16	3	0	7	1	2	4	4
23	1	1.57143	16	3	0	7	1	2	4	4
23	1	1.57143	16	3	0	7	1	2	4	4
23	1	1.57143	16	3	0	7	1	2	4	4
23	1	1.57143	16	3	0	7	1	2	4	4
23	1	1.57143	16	3	0	7	1	2	4	4
23	1	1.57143	16	3	0	7	1	2	4	4
23	1	1.57143	16	3	0	7	1	2	4	4
24	1	3.07143	22	2	0	4.5	0	1	5	10
24	1	3.07143	22	2	0	4.5	0	1	5	10
24	1	3.07143	22	2	0	4.5	0	1	5	10
24	1	3.07143	22	2	0	4.5	0	1	5	10
24	1	3.07143	22	2	0	4.5	0	1	5	10
24	1	3.07143	22	2	0	4.5	0	1	5	10
24	1	3.07143	22	2	0	4.5	0	1	5	10
24	1	3.07143	22	2	0	4.5	0	1	5	10
24	1	3.07143	22	2	0	4.5	0	1	5	10
24	1	3.07143	22	2	0	4.5	0	1	5	10
29	1	2.28571	16	4	0	6.5	0	1	4	3
29	1	2.28571	16	4	0	6.5	0	1	4	3
29	1	2.28571	16	4	0	6.5	0	1	4	3
29	1	2.28571	16	4	0	6.5	0	1	4	3
29	1	2.28571	16	4	0	6.5	0	1	4	3
29	1	2.28571	16	4	0	6.5	0	1	4	3
29	1	2.28571	16	4	0	6.5	0	1	4	3
29	1	2.28571	16	4	0	6.5	0	1	4	3
29	1	2.28571	16	4	0	6.5	0	1	4	3
29	1	2.28571	16	4	0	6.5	0	1	4	3
25	1	2.57143	8	3	4	5	0	1	5	3
25	1	2.57143	8	3	4	5	0	1	5	3
25	1	2.57143	8	3	4	5	0	1	5	3
25	1	2.57143	8	3	4	5	0	1	5	3
25	1	2.57143	8	3	4	5	0	1	5	3
25	1	2.57143	8	3	4	5	0	1	5	3
25	1	2.57143	8	3	4	5	0	1	5	3
25	1	2.57143	8	3	4	5	0	1	5	3
25	1	2.57143	8	3	4	5	0	1	5	3
25	1	2.57143	8	3	4	5	0	1	5	3
21	4	1.71429	14	3	0	6	1	4	5	9
21	4	1.71429	14	3	0	6	1	4	5	9
21	4	1.71429	14	3	0	6	1	4	5	9
21	4	1.71429	14	3	0	6	1	4	5	9
21	4	1.71429	14	3	0	6	1	4	5	9
21	4	1.71429	14	3	0	6	1	4	5	9
21	4	1.71429	14	3	0	6	1	4	5	9
21	4	1.71429	14	3	0	6	1	4	5	9
21	4	1.71429	14	3	0	6	1	4	5	9
21	4	1.71429	14	3	0	6	1	4	5	9
20	1	2.64286	27	3	0	6	0	5	1	8
20	1	2.64286	27	3	0	6	0	5	1	8
20	1	2.64286	27	3	0	6	0	5	1	8
20	1	2.64286	27	3	0	6	0	5	1	8
20	1	2.64286	27	3	0	6	0	5	1	8
20	1	2.64286	27	3	0	6	0	5	1	8
20	1	2.64286	27	3	0	6	0	5	1	8
20	1	2.64286	27	3	0	6	0	5	1	8
20	1	2.64286	27	3	0	6	0	5	1	8
20	1	2.64286	27	3	0	6	0	5	1	8
25	1	1.71429	13	3	5	4	0	1	2	4
25	1	1.71429	13	3	5	4	0	1	2	4
25	1	1.71429	13	3	5	4	0	1	2	4
25	1	1.71429	13	3	5	4	0	1	2	4
25	1	1.71429	13	3	5	4	0	1	2	4
25	1	1.71429	13	3	5	4	0	1	2	4
25	1	1.71429	13	3	5	4	0	1	2	4
25	1	1.71429	13	3	5	4	0	1	2	4
25	1	1.71429	13	3	5	4	0	1	2	4
25	1	1.71429	13	3	5	4	0	1	2	4
18	1	3.07143	18	4	4	4	0	1	2	2
18	1	3.07143	18	4	4	4	0	1	2	2
18	1	3.07143	18	4	4	4	0	1	2	2
18	1	3.07143	18	4	4	4	0	1	2	2
18	1	3.07143	18	4	4	4	0	1	2	2
18	1	3.07143	18	4	4	4	0	1	2	2
18	1	3.07143	18	4	4	4	0	1	2	2
18	1	3.07143	18	4	4	4	0	1	2	2
18	1	3.07143	18	4	4	4	0	1	2	2
18	1	3.07143	18	4	4	4	0	1	2	2
17	1	2.42857	15	2	0	2.5	0	1	2	8
17	1	2.42857	15	2	0	2.5	0	1	2	8
17	1	2.42857	15	2	0	2.5	0	1	2	8
17	1	2.42857	15	2	0	2.5	0	1	2	8
17	1	2.42857	15	2	0	2.5	0	1	2	8
17	1	2.42857	15	2	0	2.5	0	1	2	8
17	1	2.42857	15	2	0	2.5	0	1	2	8
17	1	2.42857	15	2	0	2.5	0	1	2	8
17	1	2.42857	15	2	0	2.5	0	1	2	8
17	1	2.42857	15	2	0	2.5	0	1	2	8
17	2	2.21429	19	4	0	5	1	3	5	7
17	2	2.21429	19	4	0	5	1	3	5	7
17	2	2.21429	19	4	0	5	1	3	5	7
17	2	2.21429	19	4	0	5	1	3	5	7
17	2	2.21429	19	4	0	5	1	3	5	7
17	2	2.21429	19	4	0	5	1	3	5	7
17	2	2.21429	19	4	0	5	1	3	5	7
17	2	2.21429	19	4	0	5	1	3	5	7
17	2	2.21429	19	4	0	5	1	3	5	7
17	2	2.21429	19	4	0	5	1	3	5	7
44	1	3.28571	16	4	1	6.5	0	1	1	3
44	1	3.28571	16	4	1	6.5	0	1	1	3
44	1	3.28571	16	4	1	6.5	0	1	1	3
44	1	3.28571	16	4	1	6.5	0	1	1	3
44	1	3.28571	16	4	1	6.5	0	1	1	3
44	1	3.28571	16	4	1	6.5	0	1	1	3
44	1	3.28571	16	4	1	6.5	0	1	1	3
44	1	3.28571	16	4	1	6.5	0	1	1	3
44	1	3.28571	16	4	1	6.5	0	1	1	3
44	1	3.28571	16	4	1	6.5	0	1	1	3
25	1	1.64286	26	4	3	4.5	0	3	3	5
25	1	1.64286	26	4	3	4.5	0	3	3	5
25	1	1.64286	26	4	3	4.5	0	3	3	5
25	1	1.64286	26	4	3	4.5	0	3	3	5
25	1	1.64286	26	4	3	4.5	0	3	3	5
25	1	1.64286	26	4	3	4.5	0	3	3	5
25	1	1.64286	26	4	3	4.5	0	3	3	5
25	1	1.64286	26	4	3	4.5	0	3	3	5
25	1	1.64286	26	4	3	4.5	0	3	3	5
25	1	1.64286	26	4	3	4.5	0	3	3	5
27	1	1.5	14	3	0	6.5	0	5	5	4
27	1	1.5	14	3	0	6.5	0	5	5	4
27	1	1.5	14	3	0	6.5	0	5	5	4
27	1	1.5	14	3	0	6.5	0	5	5	4
27	1	1.5	14	3	0	6.5	0	5	5	4
27	1	1.5	14	3	0	6.5	0	5	5	4
27	1	1.5	14	3	0	6.5	0	5	5	4
27	1	1.5	14	3	0	6.5	0	5	5	4
27	1	1.5	14	3	0	6.5	0	5	5	4
27	1	1.5	14	3	0	6.5	0	5	5	4
51	1	1.64286	24	2	2	4	0	1	5	9
51	1	1.64286	24	2	2	4	0	1	5	9
51	1	1.64286	24	2	2	4	0	1	5	9
51	1	1.64286	24	2	2	4	0	1	5	9
51	1	1.64286	24	2	2	4	0	1	5	9
51	1	1.64286	24	2	2	4	0	1	5	9
51	1	1.64286	24	2	2	4	0	1	5	9
51	1	1.64286	24	2	2	4	0	1	5	9
51	1	1.64286	24	2	2	4	0	1	5	9
51	1	1.64286	24	2	2	4	0	1	5	9
32	2	1.42857	15	2	1	3.5	0	3	5	6
32	2	1.42857	15	2	1	3.5	0	3	5	6
32	2	1.42857	15	2	1	3.5	0	3	5	6
32	2	1.42857	15	2	1	3.5	0	3	5	6
32	2	1.42857	15	2	1	3.5	0	3	5	6
32	2	1.42857	15	2	1	3.5	0	3	5	6
32	2	1.42857	15	2	1	3.5	0	3	5	6
32	2	1.42857	15	2	1	3.5	0	3	5	6
32	2	1.42857	15	2	1	3.5	0	3	5	6
32	2	1.42857	15	2	1	3.5	0	3	5	6
35	1	4.57143	30	2	1	7	1	3	5	9
35	1	4.57143	30	2	1	7	1	3	5	9
35	1	4.57143	30	2	1	7	1	3	5	9
35	1	4.57143	30	2	1	7	1	3	5	9
35	1	4.57143	30	2	1	7	1	3	5	9
35	1	4.57143	30	2	1	7	1	3	5	9
35	1	4.57143	30	2	1	7	1	3	5	9
35	1	4.57143	30	2	1	7	1	3	5	9
35	1	4.57143	30	2	1	7	1	3	5	9
35	1	4.57143	30	2	1	7	1	3	5	9
20	1	2.28571	14	4	1	6	0	1	5	6
20	1	2.28571	14	4	1	6	0	1	5	6
20	1	2.28571	14	4	1	6	0	1	5	6
20	1	2.28571	14	4	1	6	0	1	5	6
20	1	2.28571	14	4	1	6	0	1	5	6
20	1	2.28571	14	4	1	6	0	1	5	6
20	1	2.28571	14	4	1	6	0	1	5	6
20	1	2.28571	14	4	1	6	0	1	5	6
20	1	2.28571	14	4	1	6	0	1	5	6
20	1	2.28571	14	4	1	6	0	1	5	6
32	1	2.35714	20	1	-5	3.5	0	1	3	14
32	1	2.35714	20	1	-5	3.5	0	1	3	14
32	1	2.35714	20	1	-5	3.5	0	1	3	14
32	1	2.35714	20	1	-5	3.5	0	1	3	14
32	1	2.35714	20	1	-5	3.5	0	1	3	14
32	1	2.35714	20	1	-5	3.5	0	1	3	14
32	1	2.35714	20	1	-5	3.5	0	1	3	14
32	1	2.35714	20	1	-5	3.5	0	1	3	14
32	1	2.35714	20	1	-5	3.5	0	1	3	14
32	1	2.35714	20	1	-5	3.5	0	1	3	14
27	2	2.14286	15	4	4	3	0	1	1	3
27	2	2.14286	15	4	4	3	0	1	1	3
27	2	2.14286	15	4	4	3	0	1	1	3
27	2	2.14286	15	4	4	3	0	1	1	3
27	2	2.14286	15	4	4	3	0	1	1	3
27	2	2.14286	15	4	4	3	0	1	1	3
27	2	2.14286	15	4	4	3	0	1	1	3
27	2	2.14286	15	4	4	3	0	1	1	3
27	2	2.14286	15	4	4	3	0	1	1	3
27	2	2.14286	15	4	4	3	0	1	1	3
32	1	1.64286	15	1	-3	4.5	0	1	5	12
32	1	1.64286	15	1	-3	4.5	0	1	5	12
32	1	1.64286	15	1	-3	4.5	0	1	5	12
32	1	1.64286	15	1	-3	4.5	0	1	5	12
32	1	1.64286	15	1	-3	4.5	0	1	5	12
32	1	1.64286	15	1	-3	4.5	0	1	5	12
32	1	1.64286	15	1	-3	4.5	0	1	5	12
32	1	1.64286	15	1	-3	4.5	0	1	5	12
32	1	1.64286	15	1	-3	4.5	0	1	5	12
32	1	1.64286	15	1	-3	4.5	0	1	5	12
28	1	3.07143	26	1	-2	2	0	1	2	14
28	1	3.07143	26	1	-2	2	0	1	2	14
28	1	3.07143	26	1	-2	2	0	1	2	14
28	1	3.07143	26	1	-2	2	0	1	2	14
28	1	3.07143	26	1	-2	2	0	1	2	14
28	1	3.07143	26	1	-2	2	0	1	2	14
28	1	3.07143	26	1	-2	2	0	1	2	14
28	1	3.07143	26	1	-2	2	0	1	2	14
28	1	3.07143	26	1	-2	2	0	1	2	14
28	1	3.07143	26	1	-2	2	0	1	2	14
34	1	1	19	4	6	1.5	0	1	2	1
34	1	1	19	4	6	1.5	0	1	2	1
34	1	1	19	4	6	1.5	0	1	2	1
34	1	1	19	4	6	1.5	0	1	2	1
34	1	1	19	4	6	1.5	0	1	2	1
34	1	1	19	4	6	1.5	0	1	2	1
34	1	1	19	4	6	1.5	0	1	2	1
34	1	1	19	4	6	1.5	0	1	2	1
34	1	1	19	4	6	1.5	0	1	2	1
34	1	1	19	4	6	1.5	0	1	2	1
31	2	1.57143	21	2	-4	2.5	0	1	1	9
31	2	1.57143	21	2	-4	2.5	0	1	1	9
31	2	1.57143	21	2	-4	2.5	0	1	1	9
31	2	1.57143	21	2	-4	2.5	0	1	1	9
31	2	1.57143	21	2	-4	2.5	0	1	1	9
31	2	1.57143	21	2	-4	2.5	0	1	1	9
31	2	1.57143	21	2	-4	2.5	0	1	1	9
31	2	1.57143	21	2	-4	2.5	0	1	1	9
31	2	1.57143	21	2	-4	2.5	0	1	1	9
31	2	1.57143	21	2	-4	2.5	0	1	1	9
42	1	2.21429	19	4	6	6	0	2	5	1
42	1	2.21429	19	4	6	6	0	2	5	1
42	1	2.21429	19	4	6	6	0	2	5	1
42	1	2.21429	19	4	6	6	0	2	5	1
42	1	2.21429	19	4	6	6	0	2	5	1
42	1	2.21429	19	4	6	6	0	2	5	1
42	1	2.21429	19	4	6	6	0	2	5	1
42	1	2.21429	19	4	6	6	0	2	5	1
42	1	2.21429	19	4	6	6	0	2	5	1
42	1	2.21429	19	4	6	6	0	2	5	1
25	1	2.35714	19	4	3	6.5	0	2	3	4
25	1	2.35714	19	4	3	6.5	0	2	3	4
25	1	2.35714	19	4	3	6.5	0	2	3	4
25	1	2.35714	19	4	3	6.5	0	2	3	4
25	1	2.35714	19	4	3	6.5	0	2	3	4
25	1	2.35714	19	4	3	6.5	0	2	3	4
25	1	2.35714	19	4	3	6.5	0	2	3	4
25	1	2.35714	19	4	3	6.5	0	2	3	4
25	1	2.35714	19	4	3	6.5	0	2	3	4
25	1	2.35714	19	4	3	6.5	0	2	3	4
14	1	3	13	4	0	6	0	1	5	5
14	1	3	13	4	0	6	0	1	5	5
14	1	3	13	4	0	6	0	1	5	5
14	1	3	13	4	0	6	0	1	5	5
14	1	3	13	4	0	6	0	1	5	5
14	1	3	13	4	0	6	0	1	5	5
14	1	3	13	4	0	6	0	1	5	5
14	1	3	13	4	0	6	0	1	5	5
14	1	3	13	4	0	6	0	1	5	5
14	1	3	13	4	0	6	0	1	5	5
22	1	3.28571	18	4	3	5	0	1	3	3
22	1	3.28571	18	4	3	5	0	1	3	3
22	1	3.28571	18	4	3	5	0	1	3	3
22	1	3.28571	18	4	3	5	0	1	3	3
22	1	3.28571	18	4	3	5	0	1	3	3
22	1	3.28571	18	4	3	5	0	1	3	3
22	1	3.28571	18	4	3	5	0	1	3	3
22	1	3.28571	18	4	3	5	0	1	3	3
22	1	3.28571	18	4	3	5	0	1	3	3
22	1	3.28571	18	4	3	5	0	1	3	3
31	1	1.64286	15	4	6	3.5	0	1	1	1
31	1	1.64286	15	4	6	3.5	0	1	1	1
31	1	1.64286	15	4	6	3.5	0	1	1	1
31	1	1.64286	15	4	6	3.5	0	1	1	1
31	1	1.64286	15	4	6	3.5	0	1	1	1
31	1	1.64286	15	4	6	3.5	0	1	1	1
31	1	1.64286	15	4	6	3.5	0	1	1	1
31	1	1.64286	15	4	6	3.5	0	1	1	1
31	1	1.64286	15	4	6	3.5	0	1	1	1
31	1	1.64286	15	4	6	3.5	0	1	1	1
28	2	3.21429	20	2	-5	1.5	0	1	2	13
28	2	3.21429	20	2	-5	1.5	0	1	2	13
28	2	3.21429	20	2	-5	1.5	0	1	2	13
28	2	3.21429	20	2	-5	1.5	0	1	2	13
28	2	3.21429	20	2	-5	1.5	0	1	2	13
28	2	3.21429	20	2	-5	1.5	0	1	2	13
28	2	3.21429	20	2	-5	1.5	0	1	2	13
28	2	3.21429	20	2	-5	1.5	0	1	2	13
28	2	3.21429	20	2	-5	1.5	0	1	2	13
28	2	3.21429	20	2	-5	1.5	0	1	2	13
32	2	2.78571	11	3	1	4.5	1	1	2	12
32	2	2.78571	11	3	1	4.5	1	1	2	12
32	2	2.78571	11	3	1	4.5	1	1	2	12
32	2	2.78571	11	3	1	4.5	1	1	2	12
32	2	2.78571	11	3	1	4.5	1	1	2	12
32	2	2.78571	11	3	1	4.5	1	1	2	12
32	2	2.78571	11	3	1	4.5	1	1	2	12
32	2	2.78571	11	3	1	4.5	1	1	2	12
32	2	2.78571	11	3	1	4.5	1	1	2	12
32	2	2.78571	11	3	1	4.5	1	1	2	12
31	2	1.92857	17	3	3	5	0	1	4	1
31	2	1.92857	17	3	3	5	0	1	4	1
31	2	1.92857	17	3	3	5	0	1	4	1
31	2	1.92857	17	3	3	5	0	1	4	1
31	2	1.92857	17	3	3	5	0	1	4	1
31	2	1.92857	17	3	3	5	0	1	4	1
31	2	1.92857	17	3	3	5	0	1	4	1
31	2	1.92857	17	3	3	5	0	1	4	1
31	2	1.92857	17	3	3	5	0	1	4	1
31	2	1.92857	17	3	3	5	0	1	4	1
17	1	2.07143	20	4	3	4	0	1	2	5
17	1	2.07143	20	4	3	4	0	1	2	5
17	1	2.07143	20	4	3	4	0	1	2	5
17	1	2.07143	20	4	3	4	0	1	2	5
17	1	2.07143	20	4	3	4	0	1	2	5
17	1	2.07143	20	4	3	4	0	1	2	5
17	1	2.07143	20	4	3	4	0	1	2	5
17	1	2.07143	20	4	3	4	0	1	2	5
17	1	2.07143	20	4	3	4	0	1	2	5
17	1	2.07143	20	4	3	4	0	1	2	5
36	1	1.28571	19	4	4	5.5	0	3	5	1
36	1	1.28571	19	4	4	5.5	0	3	5	1
36	1	1.28571	19	4	4	5.5	0	3	5	1
36	1	1.28571	19	4	4	5.5	0	3	5	1
36	1	1.28571	19	4	4	5.5	0	3	5	1
36	1	1.28571	19	4	4	5.5	0	3	5	1
36	1	1.28571	19	4	4	5.5	0	3	5	1
36	1	1.28571	19	4	4	5.5	0	3	5	1
36	1	1.28571	19	4	4	5.5	0	3	5	1
36	1	1.28571	19	4	4	5.5	0	3	5	1
13	1	2.57143	16	2	4	3	0	1	5	3
13	1	2.57143	16	2	4	3	0	1	5	3
13	1	2.57143	16	2	4	3	0	1	5	3
13	1	2.57143	16	2	4	3	0	1	5	3
13	1	2.57143	16	2	4	3	0	1	5	3
13	1	2.57143	16	2	4	3	0	1	5	3
13	1	2.57143	16	2	4	3	0	1	5	3
13	1	2.57143	16	2	4	3	0	1	5	3
13	1	2.57143	16	2	4	3	0	1	5	3
13	1	2.57143	16	2	4	3	0	1	5	3
26	1	2.92857	14	2	-4	3	0	1	1	8
26	1	2.92857	14	2	-4	3	0	1	1	8
26	1	2.92857	14	2	-4	3	0	1	1	8
26	1	2.92857	14	2	-4	3	0	1	1	8
26	1	2.92857	14	2	-4	3	0	1	1	8
26	1	2.92857	14	2	-4	3	0	1	1	8
26	1	2.92857	14	2	-4	3	0	1	1	8
26	1	2.92857	14	2	-4	3	0	1	1	8
26	1	2.92857	14	2	-4	3	0	1	1	8
26	1	2.92857	14	2	-4	3	0	1	1	8
18	1	1.78571	25	2	0	4.5	0	1	3	3
18	1	1.78571	25	2	0	4.5	0	1	3	3
18	1	1.78571	25	2	0	4.5	0	1	3	3
18	1	1.78571	25	2	0	4.5	0	1	3	3
18	1	1.78571	25	2	0	4.5	0	1	3	3
18	1	1.78571	25	2	0	4.5	0	1	3	3
18	1	1.78571	25	2	0	4.5	0	1	3	3
18	1	1.78571	25	2	0	4.5	0	1	3	3
18	1	1.78571	25	2	0	4.5	0	1	3	3
18	1	1.78571	25	2	0	4.5	0	1	3	3
30	1	1.28571	15	4	2	6	0	5	5	2
30	1	1.28571	15	4	2	6	0	5	5	2
30	1	1.28571	15	4	2	6	0	5	5	2
30	1	1.28571	15	4	2	6	0	5	5	2
30	1	1.28571	15	4	2	6	0	5	5	2
30	1	1.28571	15	4	2	6	0	5	5	2
30	1	1.28571	15	4	2	6	0	5	5	2
30	1	1.28571	15	4	2	6	0	5	5	2
30	1	1.28571	15	4	2	6	0	5	5	2
30	1	1.28571	15	4	2	6	0	5	5	2
36	3	2.35714	19	2	2	4.5	0	1	5	2
36	3	2.35714	19	2	2	4.5	0	1	5	2
36	3	2.35714	19	2	2	4.5	0	1	5	2
36	3	2.35714	19	2	2	4.5	0	1	5	2
36	3	2.35714	19	2	2	4.5	0	1	5	2
36	3	2.35714	19	2	2	4.5	0	1	5	2
36	3	2.35714	19	2	2	4.5	0	1	5	2
36	3	2.35714	19	2	2	4.5	0	1	5	2
36	3	2.35714	19	2	2	4.5	0	1	5	2
36	3	2.35714	19	2	2	4.5	0	1	5	2
33	2	2.35714	17	2	2	4.5	0	1	4	5
33	2	2.35714	17	2	2	4.5	0	1	4	5
33	2	2.35714	17	2	2	4.5	0	1	4	5
33	2	2.35714	17	2	2	4.5	0	1	4	5
33	2	2.35714	17	2	2	4.5	0	1	4	5
33	2	2.35714	17	2	2	4.5	0	1	4	5
33	2	2.35714	17	2	2	4.5	0	1	4	5
33	2	2.35714	17	2	2	4.5	0	1	4	5
33	2	2.35714	17	2	2	4.5	0	1	4	5
33	2	2.35714	17	2	2	4.5	0	1	4	5
27	1	1.85714	20	2	-4	2.5	0	1	1	7
27	1	1.85714	20	2	-4	2.5	0	1	1	7
27	1	1.85714	20	2	-4	2.5	0	1	1	7
27	1	1.85714	20	2	-4	2.5	0	1	1	7
27	1	1.85714	20	2	-4	2.5	0	1	1	7
27	1	1.85714	20	2	-4	2.5	0	1	1	7
27	1	1.85714	20	2	-4	2.5	0	1	1	7
27	1	1.85714	20	2	-4	2.5	0	1	1	7
27	1	1.85714	20	2	-4	2.5	0	1	1	7
27	1	1.85714	20	2	-4	2.5	0	1	1	7
39	3	1.64286	24	1	-10	3.5	0	1	1	13
39	3	1.64286	24	1	-10	3.5	0	1	1	13
39	3	1.64286	24	1	-10	3.5	0	1	1	13
39	3	1.64286	24	1	-10	3.5	0	1	1	13
39	3	1.64286	24	1	-10	3.5	0	1	1	13
39	3	1.64286	24	1	-10	3.5	0	1	1	13
39	3	1.64286	24	1	-10	3.5	0	1	1	13
39	3	1.64286	24	1	-10	3.5	0	1	1	13
39	3	1.64286	24	1	-10	3.5	0	1	1	13
39	3	1.64286	24	1	-10	3.5	0	1	1	13
33	1	2.71429	15	3	-2	5	0	1	1	4
33	1	2.71429	15	3	-2	5	0	1	1	4
33	1	2.71429	15	3	-2	5	0	1	1	4
33	1	2.71429	15	3	-2	5	0	1	1	4
33	1	2.71429	15	3	-2	5	0	1	1	4
33	1	2.71429	15	3	-2	5	0	1	1	4
33	1	2.71429	15	3	-2	5	0	1	1	4
33	1	2.71429	15	3	-2	5	0	1	1	4
33	1	2.71429	15	3	-2	5	0	1	1	4
33	1	2.71429	15	3	-2	5	0	1	1	4
24	1	3.07143	10	3	2	4.5	0	1	5	1
24	1	3.07143	10	3	2	4.5	0	1	5	1
24	1	3.07143	10	3	2	4.5	0	1	5	1
24	1	3.07143	10	3	2	4.5	0	1	5	1
24	1	3.07143	10	3	2	4.5	0	1	5	1
24	1	3.07143	10	3	2	4.5	0	1	5	1
24	1	3.07143	10	3	2	4.5	0	1	5	1
24	1	3.07143	10	3	2	4.5	0	1	5	1
24	1	3.07143	10	3	2	4.5	0	1	5	1
24	1	3.07143	10	3	2	4.5	0	1	5	1
23	3	3.5	21	2	-5	2	0	1	4	8
23	3	3.5	21	2	-5	2	0	1	4	8
23	3	3.5	21	2	-5	2	0	1	4	8
23	3	3.5	21	2	-5	2	0	1	4	8
23	3	3.5	21	2	-5	2	0	1	4	8
23	3	3.5	21	2	-5	2	0	1	4	8
23	3	3.5	21	2	-5	2	0	1	4	8
23	3	3.5	21	2	-5	2	0	1	4	8
23	3	3.5	21	2	-5	2	0	1	4	8
23	3	3.5	21	2	-5	2	0	1	4	8
32	2	3.07143	13	2	6	1	0	1	4	8
32	2	3.07143	13	2	6	1	0	1	4	8
32	2	3.07143	13	2	6	1	0	1	4	8
32	2	3.07143	13	2	6	1	0	1	4	8
32	2	3.07143	13	2	6	1	0	1	4	8
32	2	3.07143	13	2	6	1	0	1	4	8
32	2	3.07143	13	2	6	1	0	1	4	8
32	2	3.07143	13	2	6	1	0	1	4	8
32	2	3.07143	13	2	6	1	0	1	4	8
32	2	3.07143	13	2	6	1	0	1	4	8
22	1	1.5	16	3	6	3.5	0	1	3	1
22	1	1.5	16	3	6	3.5	0	1	3	1
22	1	1.5	16	3	6	3.5	0	1	3	1
22	1	1.5	16	3	6	3.5	0	1	3	1
22	1	1.5	16	3	6	3.5	0	1	3	1
22	1	1.5	16	3	6	3.5	0	1	3	1
22	1	1.5	16	3	6	3.5	0	1	3	1
22	1	1.5	16	3	6	3.5	0	1	3	1
22	1	1.5	16	3	6	3.5	0	1	3	1
22	1	1.5	16	3	6	3.5	0	1	3	1
23	2	1.28571	16	4	0	6	0	1	3	5
23	2	1.28571	16	4	0	6	0	1	3	5
23	2	1.28571	16	4	0	6	0	1	3	5
23	2	1.28571	16	4	0	6	0	1	3	5
23	2	1.28571	16	4	0	6	0	1	3	5
23	2	1.28571	16	4	0	6	0	1	3	5
23	2	1.28571	16	4	0	6	0	1	3	5
23	2	1.28571	16	4	0	6	0	1	3	5
23	2	1.28571	16	4	0	6	0	1	3	5
23	2	1.28571	16	4	0	6	0	1	3	5
18	1	1.78571	14	4	2	5	0	1	2	3
18	1	1.78571	14	4	2	5	0	1	2	3
18	1	1.78571	14	4	2	5	0	1	2	3
18	1	1.78571	14	4	2	5	0	1	2	3
18	1	1.78571	14	4	2	5	0	1	2	3
18	1	1.78571	14	4	2	5	0	1	2	3
18	1	1.78571	14	4	2	5	0	1	2	3
18	1	1.78571	14	4	2	5	0	1	2	3
18	1	1.78571	14	4	2	5	0	1	2	3
18	1	1.78571	14	4	2	5	0	1	2	3
16	1	3.07143	17	3	-2	4	0	1	2	13
16	1	3.07143	17	3	-2	4	0	1	2	13
16	1	3.07143	17	3	-2	4	0	1	2	13
16	1	3.07143	17	3	-2	4	0	1	2	13
16	1	3.07143	17	3	-2	4	0	1	2	13
16	1	3.07143	17	3	-2	4	0	1	2	13
16	1	3.07143	17	3	-2	4	0	1	2	13
16	1	3.07143	17	3	-2	4	0	1	2	13
16	1	3.07143	17	3	-2	4	0	1	2	13
16	1	3.07143	17	3	-2	4	0	1	2	13
42	1	1.78571	19	3	0	7	1	2	1	10
42	1	1.78571	19	3	0	7	1	2	1	10
42	1	1.78571	19	3	0	7	1	2	1	10
42	1	1.78571	19	3	0	7	1	2	1	10
42	1	1.78571	19	3	0	7	1	2	1	10
42	1	1.78571	19	3	0	7	1	2	1	10
42	1	1.78571	19	3	0	7	1	2	1	10
42	1	1.78571	19	3	0	7	1	2	1	10
42	1	1.78571	19	3	0	7	1	2	1	10
42	1	1.78571	19	3	0	7	1	2	1	10
22	1	1	17	3	0	6	0	1	5	7
22	1	1	17	3	0	6	0	1	5	7
22	1	1	17	3	0	6	0	1	5	7
22	1	1	17	3	0	6	0	1	5	7
22	1	1	17	3	0	6	0	1	5	7
22	1	1	17	3	0	6	0	1	5	7
22	1	1	17	3	0	6	0	1	5	7
22	1	1	17	3	0	6	0	1	5	7
22	1	1	17	3	0	6	0	1	5	7
22	1	1	17	3	0	6	0	1	5	7
31	1	1.07143	16	2	-2	3.5	0	1	2	9
31	1	1.07143	16	2	-2	3.5	0	1	2	9
31	1	1.07143	16	2	-2	3.5	0	1	2	9
31	1	1.07143	16	2	-2	3.5	0	1	2	9
31	1	1.07143	16	2	-2	3.5	0	1	2	9
31	1	1.07143	16	2	-2	3.5	0	1	2	9
31	1	1.07143	16	2	-2	3.5	0	1	2	9
31	1	1.07143	16	2	-2	3.5	0	1	2	9
31	1	1.07143	16	2	-2	3.5	0	1	2	9
31	1	1.07143	16	2	-2	3.5	0	1	2	9
30	1	3.57143	12	2	-2	5.5	0	1	2	6
30	1	3.57143	12	2	-2	5.5	0	1	2	6
30	1	3.57143	12	2	-2	5.5	0	1	2	6
30	1	3.57143	12	2	-2	5.5	0	1	2	6
30	1	3.57143	12	2	-2	5.5	0	1	2	6
30	1	3.57143	12	2	-2	5.5	0	1	2	6
30	1	3.57143	12	2	-2	5.5	0	1	2	6
30	1	3.57143	12	2	-2	5.5	0	1	2	6
30	1	3.57143	12	2	-2	5.5	0	1	2	6
30	1	3.57143	12	2	-2	5.5	0	1	2	6
16	1	1.35714	22	2	-3	4	0	1	1	8
16	1	1.35714	22	2	-3	4	0	1	1	8
16	1	1.35714	22	2	-3	4	0	1	1	8
16	1	1.35714	22	2	-3	4	0	1	1	8
16	1	1.35714	22	2	-3	4	0	1	1	8
16	1	1.35714	22	2	-3	4	0	1	1	8
16	1	1.35714	22	2	-3	4	0	1	1	8
16	1	1.35714	22	2	-3	4	0	1	1	8
16	1	1.35714	22	2	-3	4	0	1	1	8
16	1	1.35714	22	2	-3	4	0	1	1	8
22	1	2.92857	14	4	1	3.5	0	1	4	4
22	1	2.92857	14	4	1	3.5	0	1	4	4
22	1	2.92857	14	4	1	3.5	0	1	4	4
22	1	2.92857	14	4	1	3.5	0	1	4	4
22	1	2.92857	14	4	1	3.5	0	1	4	4
22	1	2.92857	14	4	1	3.5	0	1	4	4
22	1	2.92857	14	4	1	3.5	0	1	4	4
22	1	2.92857	14	4	1	3.5	0	1	4	4
22	1	2.92857	14	4	1	3.5	0	1	4	4
22	1	2.92857	14	4	1	3.5	0	1	4	4
18	1	2.21429	14	4	-1	5.5	0	3	5	6
18	1	2.21429	14	4	-1	5.5	0	3	5	6
18	1	2.21429	14	4	-1	5.5	0	3	5	6
18	1	2.21429	14	4	-1	5.5	0	3	5	6
18	1	2.21429	14	4	-1	5.5	0	3	5	6
18	1	2.21429	14	4	-1	5.5	0	3	5	6
18	1	2.21429	14	4	-1	5.5	0	3	5	6
18	1	2.21429	14	4	-1	5.5	0	3	5	6
18	1	2.21429	14	4	-1	5.5	0	3	5	6
18	1	2.21429	14	4	-1	5.5	0	3	5	6
37	3	2.28571	20	3	6	5	0	1	4	3
37	3	2.28571	20	3	6	5	0	1	4	3
37	3	2.28571	20	3	6	5	0	1	4	3
37	3	2.28571	20	3	6	5	0	1	4	3
37	3	2.28571	20	3	6	5	0	1	4	3
37	3	2.28571	20	3	6	5	0	1	4	3
37	3	2.28571	20	3	6	5	0	1	4	3
37	3	2.28571	20	3	6	5	0	1	4	3
37	3	2.28571	20	3	6	5	0	1	4	3
37	3	2.28571	20	3	6	5	0	1	4	3
35	1	3.07143	18	4	0	7	0	3	5	9
35	1	3.07143	18	4	0	7	0	3	5	9
35	1	3.07143	18	4	0	7	0	3	5	9
35	1	3.07143	18	4	0	7	0	3	5	9
35	1	3.07143	18	4	0	7	0	3	5	9
35	1	3.07143	18	4	0	7	0	3	5	9
35	1	3.07143	18	4	0	7	0	3	5	9
35	1	3.07143	18	4	0	7	0	3	5	9
35	1	3.07143	18	4	0	7	0	3	5	9
35	1	3.07143	18	4	0	7	0	3	5	9
19	1	1.64286	23	3	5	1.5	0	2	5	1
19	1	1.64286	23	3	5	1.5	0	2	5	1
19	1	1.64286	23	3	5	1.5	0	2	5	1
19	1	1.64286	23	3	5	1.5	0	2	5	1
19	1	1.64286	23	3	5	1.5	0	2	5	1
19	1	1.64286	23	3	5	1.5	0	2	5	1
19	1	1.64286	23	3	5	1.5	0	2	5	1
19	1	1.64286	23	3	5	1.5	0	2	5	1
19	1	1.64286	23	3	5	1.5	0	2	5	1
19	1	1.64286	23	3	5	1.5	0	2	5	1
15	1	2.21429	25	4	-1	4.5	0	1	2	5
15	1	2.21429	25	4	-1	4.5	0	1	2	5
15	1	2.21429	25	4	-1	4.5	0	1	2	5
15	1	2.21429	25	4	-1	4.5	0	1	2	5
15	1	2.21429	25	4	-1	4.5	0	1	2	5
15	1	2.21429	25	4	-1	4.5	0	1	2	5
15	1	2.21429	25	4	-1	4.5	0	1	2	5
15	1	2.21429	25	4	-1	4.5	0	1	2	5
15	1	2.21429	25	4	-1	4.5	0	1	2	5
15	1	2.21429	25	4	-1	4.5	0	1	2	5
23	1	3.21429	15	2	-5	4.5	0	1	2	8
23	1	3.21429	15	2	-5	4.5	0	1	2	8
23	1	3.21429	15	2	-5	4.5	0	1	2	8
23	1	3.21429	15	2	-5	4.5	0	1	2	8
23	1	3.21429	15	2	-5	4.5	0	1	2	8
23	1	3.21429	15	2	-5	4.5	0	1	2	8
23	1	3.21429	15	2	-5	4.5	0	1	2	8
23	1	3.21429	15	2	-5	4.5	0	1	2	8
23	1	3.21429	15	2	-5	4.5	0	1	2	8
23	1	3.21429	15	2	-5	4.5	0	1	2	8
12	1	3.07143	20	4	5	3.5	0	1	3	3
12	1	3.07143	20	4	5	3.5	0	1	3	3
12	1	3.07143	20	4	5	3.5	0	1	3	3
12	1	3.07143	20	4	5	3.5	0	1	3	3
12	1	3.07143	20	4	5	3.5	0	1	3	3
12	1	3.07143	20	4	5	3.5	0	1	3	3
12	1	3.07143	20	4	5	3.5	0	1	3	3
12	1	3.07143	20	4	5	3.5	0	1	3	3
12	1	3.07143	20	4	5	3.5	0	1	3	3
12	1	3.07143	20	4	5	3.5	0	1	3	3
19	2	2.14286	22	4	0	5	0	1	1	5
19	2	2.14286	22	4	0	5	0	1	1	5
19	2	2.14286	22	4	0	5	0	1	1	5
19	2	2.14286	22	4	0	5	0	1	1	5
19	2	2.14286	22	4	0	5	0	1	1	5
19	2	2.14286	22	4	0	5	0	1	1	5
19	2	2.14286	22	4	0	5	0	1	1	5
19	2	2.14286	22	4	0	5	0	1	1	5
19	2	2.14286	22	4	0	5	0	1	1	5
19	2	2.14286	22	4	0	5	0	1	1	5
23	1	1.07143	12	4	6	5	0	1	3	1
23	1	1.07143	12	4	6	5	0	1	3	1
23	1	1.07143	12	4	6	5	0	1	3	1
23	1	1.07143	12	4	6	5	0	1	3	1
23	1	1.07143	12	4	6	5	0	1	3	1
23	1	1.07143	12	4	6	5	0	1	3	1
23	1	1.07143	12	4	6	5	0	1	3	1
23	1	1.07143	12	4	6	5	0	1	3	1
23	1	1.07143	12	4	6	5	0	1	3	1
23	1	1.07143	12	4	6	5	0	1	3	1
37	1	2.78571	12	4	6	6	0	1	2	1
37	1	2.78571	12	4	6	6	0	1	2	1
37	1	2.78571	12	4	6	6	0	1	2	1
37	1	2.78571	12	4	6	6	0	1	2	1
37	1	2.78571	12	4	6	6	0	1	2	1
37	1	2.78571	12	4	6	6	0	1	2	1
37	1	2.78571	12	4	6	6	0	1	2	1
37	1	2.78571	12	4	6	6	0	1	2	1
37	1	2.78571	12	4	6	6	0	1	2	1
37	1	2.78571	12	4	6	6	0	1	2	1
14	1	3.28571	21	3	0	7	0	1	3	8
14	1	3.28571	21	3	0	7	0	1	3	8
14	1	3.28571	21	3	0	7	0	1	3	8
14	1	3.28571	21	3	0	7	0	1	3	8
14	1	3.28571	21	3	0	7	0	1	3	8
14	1	3.28571	21	3	0	7	0	1	3	8
14	1	3.28571	21	3	0	7	0	1	3	8
14	1	3.28571	21	3	0	7	0	1	3	8
14	1	3.28571	21	3	0	7	0	1	3	8
14	1	3.28571	21	3	0	7	0	1	3	8
30	1	1.85714	32	2	-4	5.5	0	1	5	12
30	1	1.85714	32	2	-4	5.5	0	1	5	12
30	1	1.85714	32	2	-4	5.5	0	1	5	12
30	1	1.85714	32	2	-4	5.5	0	1	5	12
30	1	1.85714	32	2	-4	5.5	0	1	5	12
30	1	1.85714	32	2	-4	5.5	0	1	5	12
30	1	1.85714	32	2	-4	5.5	0	1	5	12
30	1	1.85714	32	2	-4	5.5	0	1	5	12
30	1	1.85714	32	2	-4	5.5	0	1	5	12
30	1	1.85714	32	2	-4	5.5	0	1	5	12
14	1	1.85714	19	1	3	4	0	1	1	4
14	1	1.85714	19	1	3	4	0	1	1	4
14	1	1.85714	19	1	3	4	0	1	1	4
14	1	1.85714	19	1	3	4	0	1	1	4
14	1	1.85714	19	1	3	4	0	1	1	4
14	1	1.85714	19	1	3	4	0	1	1	4
14	1	1.85714	19	1	3	4	0	1	1	4
14	1	1.85714	19	1	3	4	0	1	1	4
14	1	1.85714	19	1	3	4	0	1	1	4
14	1	1.85714	19	1	3	4	0	1	1	4
40	1	1	23	2	0	3	0	1	1	8
40	1	1	23	2	0	3	0	1	1	8
40	1	1	23	2	0	3	0	1	1	8
40	1	1	23	2	0	3	0	1	1	8
40	1	1	23	2	0	3	0	1	1	8
40	1	1	23	2	0	3	0	1	1	8
40	1	1	23	2	0	3	0	1	1	8
40	1	1	23	2	0	3	0	1	1	8
40	1	1	23	2	0	3	0	1	1	8
40	1	1	23	2	0	3	0	1	1	8
54	1	3.57143	25	2	-2	3.5	0	1	1	9
54	1	3.57143	25	2	-2	3.5	0	1	1	9
54	1	3.57143	25	2	-2	3.5	0	1	1	9
54	1	3.57143	25	2	-2	3.5	0	1	1	9
54	1	3.57143	25	2	-2	3.5	0	1	1	9
54	1	3.57143	25	2	-2	3.5	0	1	1	9
54	1	3.57143	25	2	-2	3.5	0	1	1	9
54	1	3.57143	25	2	-2	3.5	0	1	1	9
54	1	3.57143	25	2	-2	3.5	0	1	1	9
54	1	3.57143	25	2	-2	3.5	0	1	1	9
23	1	2	22	3	0	7	0	1	5	5
23	1	2	22	3	0	7	0	1	5	5
23	1	2	22	3	0	7	0	1	5	5
23	1	2	22	3	0	7	0	1	5	5
23	1	2	22	3	0	7	0	1	5	5
23	1	2	22	3	0	7	0	1	5	5
23	1	2	22	3	0	7	0	1	5	5
23	1	2	22	3	0	7	0	1	5	5
23	1	2	22	3	0	7	0	1	5	5
23	1	2	22	3	0	7	0	1	5	5
31	1	1.07143	10	2	2	3.5	0	2	5	4
31	1	1.07143	10	2	2	3.5	0	2	5	4
31	1	1.07143	10	2	2	3.5	0	2	5	4
31	1	1.07143	10	2	2	3.5	0	2	5	4
31	1	1.07143	10	2	2	3.5	0	2	5	4
31	1	1.07143	10	2	2	3.5	0	2	5	4
31	1	1.07143	10	2	2	3.5	0	2	5	4
31	1	1.07143	10	2	2	3.5	0	2	5	4
31	1	1.07143	10	2	2	3.5	0	2	5	4
31	1	1.07143	10	2	2	3.5	0	2	5	4
15	1	2.92857	14	4	2	6	0	1	5	3
15	1	2.92857	14	4	2	6	0	1	5	3
15	1	2.92857	14	4	2	6	0	1	5	3
15	1	2.92857	14	4	2	6	0	1	5	3
15	1	2.92857	14	4	2	6	0	1	5	3
15	1	2.92857	14	4	2	6	0	1	5	3
15	1	2.92857	14	4	2	6	0	1	5	3
15	1	2.92857	14	4	2	6	0	1	5	3
15	1	2.92857	14	4	2	6	0	1	5	3
15	1	2.92857	14	4	2	6	0	1	5	3
28	3	3	8	4	4	4.5	0	1	1	2
28	3	3	8	4	4	4.5	0	1	1	2
28	3	3	8	4	4	4.5	0	1	1	2
28	3	3	8	4	4	4.5	0	1	1	2
28	3	3	8	4	4	4.5	0	1	1	2
28	3	3	8	4	4	4.5	0	1	1	2
28	3	3	8	4	4	4.5	0	1	1	2
28	3	3	8	4	4	4.5	0	1	1	2
28	3	3	8	4	4	4.5	0	1	1	2
28	3	3	8	4	4	4.5	0	1	1	2
44	1	1.57143	14	1	-3	1	0	1	1	14
44	1	1.57143	14	1	-3	1	0	1	1	14
44	1	1.57143	14	1	-3	1	0	1	1	14
44	1	1.57143	14	1	-3	1	0	1	1	14
44	1	1.57143	14	1	-3	1	0	1	1	14
44	1	1.57143	14	1	-3	1	0	1	1	14
44	1	1.57143	14	1	-3	1	0	1	1	14
44	1	1.57143	14	1	-3	1	0	1	1	14
44	1	1.57143	14	1	-3	1	0	1	1	14
44	1	1.57143	14	1	-3	1	0	1	1	14
12	2	1.5	20	3	0	6	0	1	5	9
12	2	1.5	20	3	0	6	0	1	5	9
12	2	1.5	20	3	0	6	0	1	5	9
12	2	1.5	20	3	0	6	0	1	5	9
12	2	1.5	20	3	0	6	0	1	5	9
12	2	1.5	20	3	0	6	0	1	5	9
12	2	1.5	20	3	0	6	0	1	5	9
12	2	1.5	20	3	0	6	0	1	5	9
12	2	1.5	20	3	0	6	0	1	5	9
12	2	1.5	20	3	0	6	0	1	5	9
13	1	2.92857	15	4	0	6	0	1	3	5
13	1	2.92857	15	4	0	6	0	1	3	5
13	1	2.92857	15	4	0	6	0	1	3	5
13	1	2.92857	15	4	0	6	0	1	3	5
13	1	2.92857	15	4	0	6	0	1	3	5
13	1	2.92857	15	4	0	6	0	1	3	5
13	1	2.92857	15	4	0	6	0	1	3	5
13	1	2.92857	15	4	0	6	0	1	3	5
13	1	2.92857	15	4	0	6	0	1	3	5
13	1	2.92857	15	4	0	6	0	1	3	5
26	2	2.07143	20	4	5	4	0	1	2	2
26	2	2.07143	20	4	5	4	0	1	2	2
26	2	2.07143	20	4	5	4	0	1	2	2
26	2	2.07143	20	4	5	4	0	1	2	2
26	2	2.07143	20	4	5	4	0	1	2	2
26	2	2.07143	20	4	5	4	0	1	2	2
26	2	2.07143	20	4	5	4	0	1	2	2
26	2	2.07143	20	4	5	4	0	1	2	2
26	2	2.07143	20	4	5	4	0	1	2	2
26	2	2.07143	20	4	5	4	0	1	2	2
29	2	2	20	2	-3	4	0	1	2	10
29	2	2	20	2	-3	4	0	1	2	10
29	2	2	20	2	-3	4	0	1	2	10
29	2	2	20	2	-3	4	0	1	2	10
29	2	2	20	2	-3	4	0	1	2	10
29	2	2	20	2	-3	4	0	1	2	10
29	2	2	20	2	-3	4	0	1	2	10
29	2	2	20	2	-3	4	0	1	2	10
29	2	2	20	2	-3	4	0	1	2	10
29	2	2	20	2	-3	4	0	1	2	10
21	1	1.78571	16	4	3	4	0	2	5	1
21	1	1.78571	16	4	3	4	0	2	5	1
21	1	1.78571	16	4	3	4	0	2	5	1
21	1	1.78571	16	4	3	4	0	2	5	1
21	1	1.78571	16	4	3	4	0	2	5	1
21	1	1.78571	16	4	3	4	0	2	5	1
21	1	1.78571	16	4	3	4	0	2	5	1
21	1	1.78571	16	4	3	4	0	2	5	1
21	1	1.78571	16	4	3	4	0	2	5	1
21	1	1.78571	16	4	3	4	0	2	5	1
27	1	2.64286	15	4	4	2.5	0	1	1	3
27	1	2.64286	15	4	4	2.5	0	1	1	3
27	1	2.64286	15	4	4	2.5	0	1	1	3
27	1	2.64286	15	4	4	2.5	0	1	1	3
27	1	2.64286	15	4	4	2.5	0	1	1	3
27	1	2.64286	15	4	4	2.5	0	1	1	3
27	1	2.64286	15	4	4	2.5	0	1	1	3
27	1	2.64286	15	4	4	2.5	0	1	1	3
27	1	2.64286	15	4	4	2.5	0	1	1	3
27	1	2.64286	15	4	4	2.5	0	1	1	3
28	1	1.14286	26	4	3	6.5	0	1	5	3
28	1	1.14286	26	4	3	6.5	0	1	5	3
28	1	1.14286	26	4	3	6.5	0	1	5	3
28	1	1.14286	26	4	3	6.5	0	1	5	3
28	1	1.14286	26	4	3	6.5	0	1	5	3
28	1	1.14286	26	4	3	6.5	0	1	5	3
28	1	1.14286	26	4	3	6.5	0	1	5	3
28	1	1.14286	26	4	3	6.5	0	1	5	3
28	1	1.14286	26	4	3	6.5	0	1	5	3
28	1	1.14286	26	4	3	6.5	0	1	5	3
30	1	2.14286	16	2	-4	3.5	0	1	1	10
30	1	2.14286	16	2	-4	3.5	0	1	1	10
30	1	2.14286	16	2	-4	3.5	0	1	1	10
30	1	2.14286	16	2	-4	3.5	0	1	1	10
30	1	2.14286	16	2	-4	3.5	0	1	1	10
30	1	2.14286	16	2	-4	3.5	0	1	1	10
30	1	2.14286	16	2	-4	3.5	0	1	1	10
30	1	2.14286	16	2	-4	3.5	0	1	1	10
30	1	2.14286	16	2	-4	3.5	0	1	1	10
30	1	2.14286	16	2	-4	3.5	0	1	1	10
34	1	1.21429	19	4	2	5.5	0	1	5	3
34	1	1.21429	19	4	2	5.5	0	1	5	3
34	1	1.21429	19	4	2	5.5	0	1	5	3
34	1	1.21429	19	4	2	5.5	0	1	5	3
34	1	1.21429	19	4	2	5.5	0	1	5	3
34	1	1.21429	19	4	2	5.5	0	1	5	3
34	1	1.21429	19	4	2	5.5	0	1	5	3
34	1	1.21429	19	4	2	5.5	0	1	5	3
34	1	1.21429	19	4	2	5.5	0	1	5	3
34	1	1.21429	19	4	2	5.5	0	1	5	3
36	2	2.85714	18	4	3	4	0	1	5	4
36	2	2.85714	18	4	3	4	0	1	5	4
36	2	2.85714	18	4	3	4	0	1	5	4
36	2	2.85714	18	4	3	4	0	1	5	4
36	2	2.85714	18	4	3	4	0	1	5	4
36	2	2.85714	18	4	3	4	0	1	5	4
36	2	2.85714	18	4	3	4	0	1	5	4
36	2	2.85714	18	4	3	4	0	1	5	4
36	2	2.85714	18	4	3	4	0	1	5	4
36	2	2.85714	18	4	3	4	0	1	5	4
21	1	2.64286	19	2	-7	1.5	0	1	5	11
21	1	2.64286	19	2	-7	1.5	0	1	5	11
21	1	2.64286	19	2	-7	1.5	0	1	5	11
21	1	2.64286	19	2	-7	1.5	0	1	5	11
21	1	2.64286	19	2	-7	1.5	0	1	5	11
21	1	2.64286	19	2	-7	1.5	0	1	5	11
21	1	2.64286	19	2	-7	1.5	0	1	5	11
21	1	2.64286	19	2	-7	1.5	0	1	5	11
21	1	2.64286	19	2	-7	1.5	0	1	5	11
21	1	2.64286	19	2	-7	1.5	0	1	5	11
23	1	3.28571	17	2	-3	5.5	0	1	2	10
23	1	3.28571	17	2	-3	5.5	0	1	2	10
23	1	3.28571	17	2	-3	5.5	0	1	2	10
23	1	3.28571	17	2	-3	5.5	0	1	2	10
23	1	3.28571	17	2	-3	5.5	0	1	2	10
23	1	3.28571	17	2	-3	5.5	0	1	2	10
23	1	3.28571	17	2	-3	5.5	0	1	2	10
23	1	3.28571	17	2	-3	5.5	0	1	2	10
23	1	3.28571	17	2	-3	5.5	0	1	2	10
23	1	3.28571	17	2	-3	5.5	0	1	2	10
26	4	1.64286	17	2	-6	5	0	1	2	12
26	4	1.64286	17	2	-6	5	0	1	2	12
26	4	1.64286	17	2	-6	5	0	1	2	12
26	4	1.64286	17	2	-6	5	0	1	2	12
26	4	1.64286	17	2	-6	5	0	1	2	12
26	4	1.64286	17	2	-6	5	0	1	2	12
26	4	1.64286	17	2	-6	5	0	1	2	12
26	4	1.64286	17	2	-6	5	0	1	2	12
26	4	1.64286	17	2	-6	5	0	1	2	12
26	4	1.64286	17	2	-6	5	0	1	2	12
23	1	1.71429	20	3	0	3	0	2	5	9
23	1	1.71429	20	3	0	3	0	2	5	9
23	1	1.71429	20	3	0	3	0	2	5	9
23	1	1.71429	20	3	0	3	0	2	5	9
23	1	1.71429	20	3	0	3	0	2	5	9
23	1	1.71429	20	3	0	3	0	2	5	9
23	1	1.71429	20	3	0	3	0	2	5	9
23	1	1.71429	20	3	0	3	0	2	5	9
23	1	1.71429	20	3	0	3	0	2	5	9
23	1	1.71429	20	3	0	3	0	2	5	9
17	1	1.57143	14	3	2	5.5	0	1	2	6
17	1	1.57143	14	3	2	5.5	0	1	2	6
17	1	1.57143	14	3	2	5.5	0	1	2	6
17	1	1.57143	14	3	2	5.5	0	1	2	6
17	1	1.57143	14	3	2	5.5	0	1	2	6
17	1	1.57143	14	3	2	5.5	0	1	2	6
17	1	1.57143	14	3	2	5.5	0	1	2	6
17	1	1.57143	14	3	2	5.5	0	1	2	6
17	1	1.57143	14	3	2	5.5	0	1	2	6
17	1	1.57143	14	3	2	5.5	0	1	2	6
17	1	1.07143	11	2	0	6	0	1	2	13
17	1	1.07143	11	2	0	6	0	1	2	13
17	1	1.07143	11	2	0	6	0	1	2	13
17	1	1.07143	11	2	0	6	0	1	2	13
17	1	1.07143	11	2	0	6	0	1	2	13
17	1	1.07143	11	2	0	6	0	1	2	13
17	1	1.07143	11	2	0	6	0	1	2	13
17	1	1.07143	11	2	0	6	0	1	2	13
17	1	1.07143	11	2	0	6	0	1	2	13
17	1	1.07143	11	2	0	6	0	1	2	13
21	3	1	25	4	2	6	0	4	4	4
21	3	1	25	4	2	6	0	4	4	4
21	3	1	25	4	2	6	0	4	4	4
21	3	1	25	4	2	6	0	4	4	4
21	3	1	25	4	2	6	0	4	4	4
21	3	1	25	4	2	6	0	4	4	4
21	3	1	25	4	2	6	0	4	4	4
21	3	1	25	4	2	6	0	4	4	4
21	3	1	25	4	2	6	0	4	4	4
21	3	1	25	4	2	6	0	4	4	4
36	3	1.5	22	2	4	3	0	1	3	2
36	3	1.5	22	2	4	3	0	1	3	2
36	3	1.5	22	2	4	3	0	1	3	2
36	3	1.5	22	2	4	3	0	1	3	2
36	3	1.5	22	2	4	3	0	1	3	2
36	3	1.5	22	2	4	3	0	1	3	2
36	3	1.5	22	2	4	3	0	1	3	2
36	3	1.5	22	2	4	3	0	1	3	2
36	3	1.5	22	2	4	3	0	1	3	2
36	3	1.5	22	2	4	3	0	1	3	2
28	1	2.28571	22	2	-3	2.5	0	1	1	8
28	1	2.28571	22	2	-3	2.5	0	1	1	8
28	1	2.28571	22	2	-3	2.5	0	1	1	8
28	1	2.28571	22	2	-3	2.5	0	1	1	8
28	1	2.28571	22	2	-3	2.5	0	1	1	8
28	1	2.28571	22	2	-3	2.5	0	1	1	8
28	1	2.28571	22	2	-3	2.5	0	1	1	8
28	1	2.28571	22	2	-3	2.5	0	1	1	8
28	1	2.28571	22	2	-3	2.5	0	1	1	8
28	1	2.28571	22	2	-3	2.5	0	1	1	8
21	1	1.71429	20	3	-4	2.5	0	1	2	14
21	1	1.71429	20	3	-4	2.5	0	1	2	14
21	1	1.71429	20	3	-4	2.5	0	1	2	14
21	1	1.71429	20	3	-4	2.5	0	1	2	14
21	1	1.71429	20	3	-4	2.5	0	1	2	14
21	1	1.71429	20	3	-4	2.5	0	1	2	14
21	1	1.71429	20	3	-4	2.5	0	1	2	14
21	1	1.71429	20	3	-4	2.5	0	1	2	14
21	1	1.71429	20	3	-4	2.5	0	1	2	14
21	1	1.71429	20	3	-4	2.5	0	1	2	14
27	1	1.78571	24	2	4	3	0	1	5	3
27	1	1.78571	24	2	4	3	0	1	5	3
27	1	1.78571	24	2	4	3	0	1	5	3
27	1	1.78571	24	2	4	3	0	1	5	3
27	1	1.78571	24	2	4	3	0	1	5	3
27	1	1.78571	24	2	4	3	0	1	5	3
27	1	1.78571	24	2	4	3	0	1	5	3
27	1	1.78571	24	2	4	3	0	1	5	3
27	1	1.78571	24	2	4	3	0	1	5	3
27	1	1.78571	24	2	4	3	0	1	5	3
22	1	2.42857	15	3	2	5	0	1	2	4
22	1	2.42857	15	3	2	5	0	1	2	4
22	1	2.42857	15	3	2	5	0	1	2	4
22	1	2.42857	15	3	2	5	0	1	2	4
22	1	2.42857	15	3	2	5	0	1	2	4
22	1	2.42857	15	3	2	5	0	1	2	4
22	1	2.42857	15	3	2	5	0	1	2	4
22	1	2.42857	15	3	2	5	0	1	2	4
22	1	2.42857	15	3	2	5	0	1	2	4
22	1	2.42857	15	3	2	5	0	1	2	4
22	1	1	18	2	0	6	0	1	5	7
22	1	1	18	2	0	6	0	1	5	7
22	1	1	18	2	0	6	0	1	5	7
22	1	1	18	2	0	6	0	1	5	7
22	1	1	18	2	0	6	0	1	5	7
22	1	1	18	2	0	6	0	1	5	7
22	1	1	18	2	0	6	0	1	5	7
22	1	1	18	2	0	6	0	1	5	7
22	1	1	18	2	0	6	0	1	5	7
22	1	1	18	2	0	6	0	1	5	7
24	1	4	19	3	2	5	0	1	4	6
24	1	4	19	3	2	5	0	1	4	6
24	1	4	19	3	2	5	0	1	4	6
24	1	4	19	3	2	5	0	1	4	6
24	1	4	19	3	2	5	0	1	4	6
24	1	4	19	3	2	5	0	1	4	6
24	1	4	19	3	2	5	0	1	4	6
24	1	4	19	3	2	5	0	1	4	6
24	1	4	19	3	2	5	0	1	4	6
24	1	4	19	3	2	5	0	1	4	6
22	2	2.53846	22	4	3	1	0	2	3	1
22	2	2.53846	22	4	3	1	0	2	3	1
22	2	2.53846	22	4	3	1	0	2	3	1
22	2	2.53846	22	4	3	1	0	2	3	1
22	2	2.53846	22	4	3	1	0	2	3	1
22	2	2.53846	22	4	3	1	0	2	3	1
22	2	2.53846	22	4	3	1	0	2	3	1
22	2	2.53846	22	4	3	1	0	2	3	1
22	2	2.53846	22	4	3	1	0	2	3	1
22	2	2.53846	22	4	3	1	0	2	3	1
26	2	1.30769	17	4	1	4	0	1	5	3
26	2	1.30769	17	4	1	4	0	1	5	3
26	2	1.30769	17	4	1	4	0	1	5	3
26	2	1.30769	17	4	1	4	0	1	5	3
26	2	1.30769	17	4	1	4	0	1	5	3
26	2	1.30769	17	4	1	4	0	1	5	3
26	2	1.30769	17	4	1	4	0	1	5	3
26	2	1.30769	17	4	1	4	0	1	5	3
26	2	1.30769	17	4	1	4	0	1	5	3
26	2	1.30769	17	4	1	4	0	1	5	3
35	3	1.38462	11	3	5	5	0	1	5	3
35	3	1.38462	11	3	5	5	0	1	5	3
35	3	1.38462	11	3	5	5	0	1	5	3
35	3	1.38462	11	3	5	5	0	1	5	3
35	3	1.38462	11	3	5	5	0	1	5	3
35	3	1.38462	11	3	5	5	0	1	5	3
35	3	1.38462	11	3	5	5	0	1	5	3
35	3	1.38462	11	3	5	5	0	1	5	3
35	3	1.38462	11	3	5	5	0	1	5	3
35	3	1.38462	11	3	5	5	0	1	5	3
34	1	2.30769	21	4	-3	5.5	0	1	2	6
34	1	2.30769	21	4	-3	5.5	0	1	2	6
34	1	2.30769	21	4	-3	5.5	0	1	2	6
34	1	2.30769	21	4	-3	5.5	0	1	2	6
34	1	2.30769	21	4	-3	5.5	0	1	2	6
34	1	2.30769	21	4	-3	5.5	0	1	2	6
34	1	2.30769	21	4	-3	5.5	0	1	2	6
34	1	2.30769	21	4	-3	5.5	0	1	2	6
34	1	2.30769	21	4	-3	5.5	0	1	2	6
34	1	2.30769	21	4	-3	5.5	0	1	2	6
23	1	3.38462	15	3	1	6	0	1	2	7
23	1	3.38462	15	3	1	6	0	1	2	7
23	1	3.38462	15	3	1	6	0	1	2	7
23	1	3.38462	15	3	1	6	0	1	2	7
23	1	3.38462	15	3	1	6	0	1	2	7
23	1	3.38462	15	3	1	6	0	1	2	7
23	1	3.38462	15	3	1	6	0	1	2	7
23	1	3.38462	15	3	1	6	0	1	2	7
23	1	3.38462	15	3	1	6	0	1	2	7
23	1	3.38462	15	3	1	6	0	1	2	7
34	2	3.35714	16	2	0	5.5	0	1	5	10
34	2	3.35714	16	2	0	5.5	0	1	5	10
34	2	3.35714	16	2	0	5.5	0	1	5	10
34	2	3.35714	16	2	0	5.5	0	1	5	10
34	2	3.35714	16	2	0	5.5	0	1	5	10
34	2	3.35714	16	2	0	5.5	0	1	5	10
34	2	3.35714	16	2	0	5.5	0	1	5	10
34	2	3.35714	16	2	0	5.5	0	1	5	10
34	2	3.35714	16	2	0	5.5	0	1	5	10
34	2	3.35714	16	2	0	5.5	0	1	5	10
33	1	1.85714	20	2	-5	2	0	1	2	12
33	1	1.85714	20	2	-5	2	0	1	2	12
33	1	1.85714	20	2	-5	2	0	1	2	12
33	1	1.85714	20	2	-5	2	0	1	2	12
33	1	1.85714	20	2	-5	2	0	1	2	12
33	1	1.85714	20	2	-5	2	0	1	2	12
33	1	1.85714	20	2	-5	2	0	1	2	12
33	1	1.85714	20	2	-5	2	0	1	2	12
33	1	1.85714	20	2	-5	2	0	1	2	12
33	1	1.85714	20	2	-5	2	0	1	2	12
20	2	1.21429	16	3	3	4.5	0	4	5	3
20	2	1.21429	16	3	3	4.5	0	4	5	3
20	2	1.21429	16	3	3	4.5	0	4	5	3
20	2	1.21429	16	3	3	4.5	0	4	5	3
20	2	1.21429	16	3	3	4.5	0	4	5	3
20	2	1.21429	16	3	3	4.5	0	4	5	3
20	2	1.21429	16	3	3	4.5	0	4	5	3
20	2	1.21429	16	3	3	4.5	0	4	5	3
20	2	1.21429	16	3	3	4.5	0	4	5	3
20	2	1.21429	16	3	3	4.5	0	4	5	3
13	1	5	11	4	0	7	0	1	1	14
13	1	5	11	4	0	7	0	1	1	14
13	1	5	11	4	0	7	0	1	1	14
13	1	5	11	4	0	7	0	1	1	14
13	1	5	11	4	0	7	0	1	1	14
13	1	5	11	4	0	7	0	1	1	14
13	1	5	11	4	0	7	0	1	1	14
13	1	5	11	4	0	7	0	1	1	14
13	1	5	11	4	0	7	0	1	1	14
13	1	5	11	4	0	7	0	1	1	14
26	1	2	17	4	1	6.5	0	3	5	1
26	1	2	17	4	1	6.5	0	3	5	1
26	1	2	17	4	1	6.5	0	3	5	1
26	1	2	17	4	1	6.5	0	3	5	1
26	1	2	17	4	1	6.5	0	3	5	1
26	1	2	17	4	1	6.5	0	3	5	1
26	1	2	17	4	1	6.5	0	3	5	1
26	1	2	17	4	1	6.5	0	3	5	1
26	1	2	17	4	1	6.5	0	3	5	1
26	1	2	17	4	1	6.5	0	3	5	1
11	1	3.07143	17	4	2	5	0	1	2	4
11	1	3.07143	17	4	2	5	0	1	2	4
11	1	3.07143	17	4	2	5	0	1	2	4
11	1	3.07143	17	4	2	5	0	1	2	4
11	1	3.07143	17	4	2	5	0	1	2	4
11	1	3.07143	17	4	2	5	0	1	2	4
11	1	3.07143	17	4	2	5	0	1	2	4
11	1	3.07143	17	4	2	5	0	1	2	4
11	1	3.07143	17	4	2	5	0	1	2	4
11	1	3.07143	17	4	2	5	0	1	2	4
24	1	3.5	17	2	-5	1	0	3	5	10
24	1	3.5	17	2	-5	1	0	3	5	10
24	1	3.5	17	2	-5	1	0	3	5	10
24	1	3.5	17	2	-5	1	0	3	5	10
24	1	3.5	17	2	-5	1	0	3	5	10
24	1	3.5	17	2	-5	1	0	3	5	10
24	1	3.5	17	2	-5	1	0	3	5	10
24	1	3.5	17	2	-5	1	0	3	5	10
24	1	3.5	17	2	-5	1	0	3	5	10
24	1	3.5	17	2	-5	1	0	3	5	10
30	1	2.14286	11	4	6	5	0	2	5	1
30	1	2.14286	11	4	6	5	0	2	5	1
30	1	2.14286	11	4	6	5	0	2	5	1
30	1	2.14286	11	4	6	5	0	2	5	1
30	1	2.14286	11	4	6	5	0	2	5	1
30	1	2.14286	11	4	6	5	0	2	5	1
30	1	2.14286	11	4	6	5	0	2	5	1
30	1	2.14286	11	4	6	5	0	2	5	1
30	1	2.14286	11	4	6	5	0	2	5	1
30	1	2.14286	11	4	6	5	0	2	5	1
14	1	2.78571	13	4	1	7	0	1	1	10
14	1	2.78571	13	4	1	7	0	1	1	10
14	1	2.78571	13	4	1	7	0	1	1	10
14	1	2.78571	13	4	1	7	0	1	1	10
14	1	2.78571	13	4	1	7	0	1	1	10
14	1	2.78571	13	4	1	7	0	1	1	10
14	1	2.78571	13	4	1	7	0	1	1	10
14	1	2.78571	13	4	1	7	0	1	1	10
14	1	2.78571	13	4	1	7	0	1	1	10
14	1	2.78571	13	4	1	7	0	1	1	10
17	2	3.28571	18	2	-1	3	0	2	5	7
17	2	3.28571	18	2	-1	3	0	2	5	7
17	2	3.28571	18	2	-1	3	0	2	5	7
17	2	3.28571	18	2	-1	3	0	2	5	7
17	2	3.28571	18	2	-1	3	0	2	5	7
17	2	3.28571	18	2	-1	3	0	2	5	7
17	2	3.28571	18	2	-1	3	0	2	5	7
17	2	3.28571	18	2	-1	3	0	2	5	7
17	2	3.28571	18	2	-1	3	0	2	5	7
17	2	3.28571	18	2	-1	3	0	2	5	7
12	1	3.14286	16	2	3	5.5	0	1	2	6
12	1	3.14286	16	2	3	5.5	0	1	2	6
12	1	3.14286	16	2	3	5.5	0	1	2	6
12	1	3.14286	16	2	3	5.5	0	1	2	6
12	1	3.14286	16	2	3	5.5	0	1	2	6
12	1	3.14286	16	2	3	5.5	0	1	2	6
12	1	3.14286	16	2	3	5.5	0	1	2	6
12	1	3.14286	16	2	3	5.5	0	1	2	6
12	1	3.14286	16	2	3	5.5	0	1	2	6
12	1	3.14286	16	2	3	5.5	0	1	2	6
46	2	2.14286	23	3	3	2.5	0	1	2	7
46	2	2.14286	23	3	3	2.5	0	1	2	7
46	2	2.14286	23	3	3	2.5	0	1	2	7
46	2	2.14286	23	3	3	2.5	0	1	2	7
46	2	2.14286	23	3	3	2.5	0	1	2	7
46	2	2.14286	23	3	3	2.5	0	1	2	7
46	2	2.14286	23	3	3	2.5	0	1	2	7
46	2	2.14286	23	3	3	2.5	0	1	2	7
46	2	2.14286	23	3	3	2.5	0	1	2	7
46	2	2.14286	23	3	3	2.5	0	1	2	7
29	1	2.78571	20	2	1	4	0	1	1	5
29	1	2.78571	20	2	1	4	0	1	1	5
29	1	2.78571	20	2	1	4	0	1	1	5
29	1	2.78571	20	2	1	4	0	1	1	5
29	1	2.78571	20	2	1	4	0	1	1	5
29	1	2.78571	20	2	1	4	0	1	1	5
29	1	2.78571	20	2	1	4	0	1	1	5
29	1	2.78571	20	2	1	4	0	1	1	5
29	1	2.78571	20	2	1	4	0	1	1	5
29	1	2.78571	20	2	1	4	0	1	1	5
21	1	2.92857	23	2	-4	3.5	0	2	4	12
21	1	2.92857	23	2	-4	3.5	0	2	4	12
21	1	2.92857	23	2	-4	3.5	0	2	4	12
21	1	2.92857	23	2	-4	3.5	0	2	4	12
21	1	2.92857	23	2	-4	3.5	0	2	4	12
21	1	2.92857	23	2	-4	3.5	0	2	4	12
21	1	2.92857	23	2	-4	3.5	0	2	4	12
21	1	2.92857	23	2	-4	3.5	0	2	4	12
21	1	2.92857	23	2	-4	3.5	0	2	4	12
21	1	2.92857	23	2	-4	3.5	0	2	4	12
17	1	1.71429	16	2	2	4	0	1	2	2
17	1	1.71429	16	2	2	4	0	1	2	2
17	1	1.71429	16	2	2	4	0	1	2	2
17	1	1.71429	16	2	2	4	0	1	2	2
17	1	1.71429	16	2	2	4	0	1	2	2
17	1	1.71429	16	2	2	4	0	1	2	2
17	1	1.71429	16	2	2	4	0	1	2	2
17	1	1.71429	16	2	2	4	0	1	2	2
17	1	1.71429	16	2	2	4	0	1	2	2
17	1	1.71429	16	2	2	4	0	1	2	2
29	2	2.64286	23	2	-9	2	0	1	1	14
29	2	2.64286	23	2	-9	2	0	1	1	14
29	2	2.64286	23	2	-9	2	0	1	1	14
29	2	2.64286	23	2	-9	2	0	1	1	14
29	2	2.64286	23	2	-9	2	0	1	1	14
29	2	2.64286	23	2	-9	2	0	1	1	14
29	2	2.64286	23	2	-9	2	0	1	1	14
29	2	2.64286	23	2	-9	2	0	1	1	14
29	2	2.64286	23	2	-9	2	0	1	1	14
29	2	2.64286	23	2	-9	2	0	1	1	14
16	1	2.35714	25	4	0	7	0	1	5	2
16	1	2.35714	25	4	0	7	0	1	5	2
16	1	2.35714	25	4	0	7	0	1	5	2
16	1	2.35714	25	4	0	7	0	1	5	2
16	1	2.35714	25	4	0	7	0	1	5	2
16	1	2.35714	25	4	0	7	0	1	5	2
16	1	2.35714	25	4	0	7	0	1	5	2
16	1	2.35714	25	4	0	7	0	1	5	2
16	1	2.35714	25	4	0	7	0	1	5	2
16	1	2.35714	25	4	0	7	0	1	5	2
22	1	1.28571	25	4	5	4	0	1	1	3
22	1	1.28571	25	4	5	4	0	1	1	3
22	1	1.28571	25	4	5	4	0	1	1	3
22	1	1.28571	25	4	5	4	0	1	1	3
22	1	1.28571	25	4	5	4	0	1	1	3
22	1	1.28571	25	4	5	4	0	1	1	3
22	1	1.28571	25	4	5	4	0	1	1	3
22	1	1.28571	25	4	5	4	0	1	1	3
22	1	1.28571	25	4	5	4	0	1	1	3
22	1	1.28571	25	4	5	4	0	1	1	3
35	2	2.5	10	3	-5	4	0	2	5	12
35	2	2.5	10	3	-5	4	0	2	5	12
35	2	2.5	10	3	-5	4	0	2	5	12
35	2	2.5	10	3	-5	4	0	2	5	12
35	2	2.5	10	3	-5	4	0	2	5	12
35	2	2.5	10	3	-5	4	0	2	5	12
35	2	2.5	10	3	-5	4	0	2	5	12
35	2	2.5	10	3	-5	4	0	2	5	12
35	2	2.5	10	3	-5	4	0	2	5	12
35	2	2.5	10	3	-5	4	0	2	5	12
14	1	2.28571	18	2	0	4	0	1	1	8
14	1	2.28571	18	2	0	4	0	1	1	8
14	1	2.28571	18	2	0	4	0	1	1	8
14	1	2.28571	18	2	0	4	0	1	1	8
14	1	2.28571	18	2	0	4	0	1	1	8
14	1	2.28571	18	2	0	4	0	1	1	8
14	1	2.28571	18	2	0	4	0	1	1	8
14	1	2.28571	18	2	0	4	0	1	1	8
14	1	2.28571	18	2	0	4	0	1	1	8
14	1	2.28571	18	2	0	4	0	1	1	8
20	3	1.28571	15	2	5	2	0	1	5	2
20	3	1.28571	15	2	5	2	0	1	5	2
20	3	1.28571	15	2	5	2	0	1	5	2
20	3	1.28571	15	2	5	2	0	1	5	2
20	3	1.28571	15	2	5	2	0	1	5	2
20	3	1.28571	15	2	5	2	0	1	5	2
20	3	1.28571	15	2	5	2	0	1	5	2
20	3	1.28571	15	2	5	2	0	1	5	2
20	3	1.28571	15	2	5	2	0	1	5	2
20	3	1.28571	15	2	5	2	0	1	5	2
12	1	1.14286	25	4	2	2	0	5	3	1
12	1	1.14286	25	4	2	2	0	5	3	1
12	1	1.14286	25	4	2	2	0	5	3	1
12	1	1.14286	25	4	2	2	0	5	3	1
12	1	1.14286	25	4	2	2	0	5	3	1
12	1	1.14286	25	4	2	2	0	5	3	1
12	1	1.14286	25	4	2	2	0	5	3	1
12	1	1.14286	25	4	2	2	0	5	3	1
12	1	1.14286	25	4	2	2	0	5	3	1
12	1	1.14286	25	4	2	2	0	5	3	1
17	1	1	9	3	0	2	0	1	2	5
17	1	1	9	3	0	2	0	1	2	5
17	1	1	9	3	0	2	0	1	2	5
17	1	1	9	3	0	2	0	1	2	5
17	1	1	9	3	0	2	0	1	2	5
17	1	1	9	3	0	2	0	1	2	5
17	1	1	9	3	0	2	0	1	2	5
17	1	1	9	3	0	2	0	1	2	5
17	1	1	9	3	0	2	0	1	2	5
17	1	1	9	3	0	2	0	1	2	5
12	1	3.07143	20	3	2	5	0	3	4	4
12	1	3.07143	20	3	2	5	0	3	4	4
12	1	3.07143	20	3	2	5	0	3	4	4
12	1	3.07143	20	3	2	5	0	3	4	4
12	1	3.07143	20	3	2	5	0	3	4	4
12	1	3.07143	20	3	2	5	0	3	4	4
12	1	3.07143	20	3	2	5	0	3	4	4
12	1	3.07143	20	3	2	5	0	3	4	4
12	1	3.07143	20	3	2	5	0	3	4	4
12	1	3.07143	20	3	2	5	0	3	4	4
25	2	1	18	2	2	5	0	4	1	6
25	2	1	18	2	2	5	0	4	1	6
25	2	1	18	2	2	5	0	4	1	6
25	2	1	18	2	2	5	0	4	1	6
25	2	1	18	2	2	5	0	4	1	6
25	2	1	18	2	2	5	0	4	1	6
25	2	1	18	2	2	5	0	4	1	6
25	2	1	18	2	2	5	0	4	1	6
25	2	1	18	2	2	5	0	4	1	6
25	2	1	18	2	2	5	0	4	1	6
14	1	3.64286	22	4	5	4.5	0	1	4	1
14	1	3.64286	22	4	5	4.5	0	1	4	1
14	1	3.64286	22	4	5	4.5	0	1	4	1
14	1	3.64286	22	4	5	4.5	0	1	4	1
14	1	3.64286	22	4	5	4.5	0	1	4	1
14	1	3.64286	22	4	5	4.5	0	1	4	1
14	1	3.64286	22	4	5	4.5	0	1	4	1
14	1	3.64286	22	4	5	4.5	0	1	4	1
14	1	3.64286	22	4	5	4.5	0	1	4	1
14	1	3.64286	22	4	5	4.5	0	1	4	1
22	2	1.78571	21	4	1	6	0	1	3	4
22	2	1.78571	21	4	1	6	0	1	3	4
22	2	1.78571	21	4	1	6	0	1	3	4
22	2	1.78571	21	4	1	6	0	1	3	4
22	2	1.78571	21	4	1	6	0	1	3	4
22	2	1.78571	21	4	1	6	0	1	3	4
22	2	1.78571	21	4	1	6	0	1	3	4
22	2	1.78571	21	4	1	6	0	1	3	4
22	2	1.78571	21	4	1	6	0	1	3	4
22	2	1.78571	21	4	1	6	0	1	3	4
13	1	2.07143	14	3	3	6	0	1	2	4
13	1	2.07143	14	3	3	6	0	1	2	4
13	1	2.07143	14	3	3	6	0	1	2	4
13	1	2.07143	14	3	3	6	0	1	2	4
13	1	2.07143	14	3	3	6	0	1	2	4
13	1	2.07143	14	3	3	6	0	1	2	4
13	1	2.07143	14	3	3	6	0	1	2	4
13	1	2.07143	14	3	3	6	0	1	2	4
13	1	2.07143	14	3	3	6	0	1	2	4
13	1	2.07143	14	3	3	6	0	1	2	4
38	2	3.57143	20	2	1	5	1	1	4	12
38	2	3.57143	20	2	1	5	1	1	4	12
38	2	3.57143	20	2	1	5	1	1	4	12
38	2	3.57143	20	2	1	5	1	1	4	12
38	2	3.57143	20	2	1	5	1	1	4	12
38	2	3.57143	20	2	1	5	1	1	4	12
38	2	3.57143	20	2	1	5	1	1	4	12
38	2	3.57143	20	2	1	5	1	1	4	12
38	2	3.57143	20	2	1	5	1	1	4	12
38	2	3.57143	20	2	1	5	1	1	4	12
29	2	2.5	18	2	3	1	0	1	1	2
29	2	2.5	18	2	3	1	0	1	1	2
29	2	2.5	18	2	3	1	0	1	1	2
29	2	2.5	18	2	3	1	0	1	1	2
29	2	2.5	18	2	3	1	0	1	1	2
29	2	2.5	18	2	3	1	0	1	1	2
29	2	2.5	18	2	3	1	0	1	1	2
29	2	2.5	18	2	3	1	0	1	1	2
29	2	2.5	18	2	3	1	0	1	1	2
29	2	2.5	18	2	3	1	0	1	1	2
23	2	3.07143	18	1	-10	1	0	1	1	14
23	2	3.07143	18	1	-10	1	0	1	1	14
23	2	3.07143	18	1	-10	1	0	1	1	14
23	2	3.07143	18	1	-10	1	0	1	1	14
23	2	3.07143	18	1	-10	1	0	1	1	14
23	2	3.07143	18	1	-10	1	0	1	1	14
23	2	3.07143	18	1	-10	1	0	1	1	14
23	2	3.07143	18	1	-10	1	0	1	1	14
23	2	3.07143	18	1	-10	1	0	1	1	14
23	2	3.07143	18	1	-10	1	0	1	1	14
47	2	3.21429	13	2	-6	1.5	0	1	2	7
47	2	3.21429	13	2	-6	1.5	0	1	2	7
47	2	3.21429	13	2	-6	1.5	0	1	2	7
47	2	3.21429	13	2	-6	1.5	0	1	2	7
47	2	3.21429	13	2	-6	1.5	0	1	2	7
47	2	3.21429	13	2	-6	1.5	0	1	2	7
47	2	3.21429	13	2	-6	1.5	0	1	2	7
47	2	3.21429	13	2	-6	1.5	0	1	2	7
47	2	3.21429	13	2	-6	1.5	0	1	2	7
47	2	3.21429	13	2	-6	1.5	0	1	2	7
30	4	1.85714	13	4	1	6	0	4	5	4
30	4	1.85714	13	4	1	6	0	4	5	4
30	4	1.85714	13	4	1	6	0	4	5	4
30	4	1.85714	13	4	1	6	0	4	5	4
30	4	1.85714	13	4	1	6	0	4	5	4
30	4	1.85714	13	4	1	6	0	4	5	4
30	4	1.85714	13	4	1	6	0	4	5	4
30	4	1.85714	13	4	1	6	0	4	5	4
30	4	1.85714	13	4	1	6	0	4	5	4
30	4	1.85714	13	4	1	6	0	4	5	4
21	1	1.57143	17	3	3	3	0	1	2	4
21	1	1.57143	17	3	3	3	0	1	2	4
21	1	1.57143	17	3	3	3	0	1	2	4
21	1	1.57143	17	3	3	3	0	1	2	4
21	1	1.57143	17	3	3	3	0	1	2	4
21	1	1.57143	17	3	3	3	0	1	2	4
21	1	1.57143	17	3	3	3	0	1	2	4
21	1	1.57143	17	3	3	3	0	1	2	4
21	1	1.57143	17	3	3	3	0	1	2	4
21	1	1.57143	17	3	3	3	0	1	2	4
31	1	3	18	3	4	2.5	0	1	5	2
31	1	3	18	3	4	2.5	0	1	5	2
31	1	3	18	3	4	2.5	0	1	5	2
31	1	3	18	3	4	2.5	0	1	5	2
31	1	3	18	3	4	2.5	0	1	5	2
31	1	3	18	3	4	2.5	0	1	5	2
31	1	3	18	3	4	2.5	0	1	5	2
31	1	3	18	3	4	2.5	0	1	5	2
31	1	3	18	3	4	2.5	0	1	5	2
31	1	3	18	3	4	2.5	0	1	5	2
34	1	2.78571	14	4	8	5	0	1	1	2
34	1	2.78571	14	4	8	5	0	1	1	2
34	1	2.78571	14	4	8	5	0	1	1	2
34	1	2.78571	14	4	8	5	0	1	1	2
34	1	2.78571	14	4	8	5	0	1	1	2
34	1	2.78571	14	4	8	5	0	1	1	2
34	1	2.78571	14	4	8	5	0	1	1	2
34	1	2.78571	14	4	8	5	0	1	1	2
34	1	2.78571	14	4	8	5	0	1	1	2
[truncated: 2,091 more rows]
